# Supplementary material for: Chromosome-level genome assembly of Cornus officinalis reveals the evolution of loganin biosynthesis
Source: Hortic Res. 2025 Sep 24;13(1):uhaf259. doi: 10.1093/hr/uhaf259 (PMC12860560; doi:10.1093/hr/uhaf259)
Supplement: Web_Material_uhaf259 [file web_material_uhaf259.zip]

Archive with 4 entries (4 files):
- Supplementary Data.xlsx
- Supplementary Figures 1-25.docx
- Supplementary methods 1-13.docx
- Supplementary Tables 1-11.docx
