# Supplementary material for: Chromosome-level genome assembly of Cornus officinalis reveals the evolution of loganin biosynthesis
Source: Hortic Res. 2025 Sep 24;13(1):uhaf259. doi: 10.1093/hr/uhaf259 (PMC12860560; doi:10.1093/hr/uhaf259)
Supplement: Web_Material_uhaf259 [file web_material_uhaf259.zip › Supplementary Data.xlsx]

## Sheet: Data S1
Data S1 Number of genes in each orthogroup
Orthogroups	Camellia sinensis	Camptotheca acuminata	Cornus wilsoniana	Cornus controversa	Catharanthus rouseus	Cornus officinalis	Daucus carota	Panax ginseng	Spinacia oleracea	Vitis vinifera	Total
OG0000000	0	5	580	149	22	84	6	93	47	0	986
OG0000001	99	37	74	43	42	25	0	0	2	43	365
OG0000002	0	3	93	6	60	97	0	0	40	1	300
OG0000003	59	21	38	25	6	17	17	33	6	29	251
OG0000004	5	4	26	19	0	60	6	59	0	38	217
OG0000005	0	8	0	0	30	7	13	62	49	0	169
OG0000006	39	9	0	1	26	8	1	52	13	7	156
OG0000007	25	21	0	0	4	35	10	7	25	24	151
OG0000008	34	15	0	0	5	9	28	12	7	38	148
OG0000009	42	6	0	3	30	7	11	23	13	10	145
OG0000010	0	1	1	2	4	2	0	62	65	6	143
OG0000011	23	20	111	0	15	6	6	20	25	24	250
OG0000012	38	10	0	0	2	2	40	30	6	10	138
OG0000013	2	21	0	0	10	16	10	31	10	34	134
OG0000014	0	2	590	0	5	69	1	19	37	1	724
OG0000015	0	3	0	4	7	3	2	48	70	0	137
OG0000016	0	0	28	16	67	2	0	0	64	0	177
OG0000017	39	29	22	18	4	6	0	5	8	41	172
OG0000018	0	0	54	15	0	18	2	100	12	0	201
OG0000019	36	16	24	5	11	14	17	3	22	11	159
OG0000020	28	23	37	23	11	17	9	16	7	18	189
OG0000021	14	31	35	7	4	3	22	30	6	16	168
OG0000022	20	13	40	21	7	26	2	27	11	18	185
OG0000023	19	1	0	0	5	14	1	5	3	75	123
OG0000024	40	19	27	6	15	7	14	5	15	7	155
OG0000025	27	13	15	21	13	3	2	15	7	39	155
OG0000026	33	15	0	0	3	18	15	11	3	18	116
OG0000027	28	26	8	7	13	24	11	1	2	11	131
OG0000028	34	10	37	12	2	8	13	24	4	18	162
OG0000029	0	0	8	19	4	48	0	23	35	0	137
OG0000030	29	23	14	9	32	5	11	8	1	0	132
OG0000031	34	8	11	17	11	8	2	29	0	17	137
OG0000032	23	6	15	16	6	15	11	5	0	42	139
OG0000033	0	5	0	0	15	48	0	0	39	1	108
OG0000034	0	0	7	12	67	2	2	8	28	0	126
OG0000035	5	1	1	1	11	17	57	11	0	0	104
OG0000036	0	0	0	0	1	66	0	35	0	0	102
OG0000037	25	22	374	0	4	16	7	13	2	12	475
OG0000038	13	9	1	2	19	20	1	10	3	25	103
OG0000039	0	2	0	0	34	3	0	1	60	0	100
OG0000040	0	0	16	1	2	6	0	40	52	0	117
OG0000041	9	8	17	20	24	11	13	21	5	8	136
OG0000042	20	4	21	9	3	1	16	6	2	45	127
OG0000043	0	0	9	16	1	86	0	1	8	0	121
OG0000044	25	14	0	0	1	11	13	11	3	17	95
OG0000045	0	1	14	4	1	2	0	67	23	1	113
OG0000046	0	0	10	7	0	3	1	27	62	0	110
OG0000047	35	6	0	0	7	18	3	14	6	2	91
OG0000048	9	9	331	0	1	3	25	36	1	6	421
OG0000049	25	8	0	0	3	24	6	4	6	13	89
OG0000050	16	2	7	6	10	5	7	18	3	28	102
OG0000051	18	7	14	14	22	9	8	7	5	12	116
OG0000052	8	12	5	15	14	8	3	14	9	19	107
OG0000053	0	0	0	0	4	45	1	16	21	0	87
OG0000054	22	12	4	8	5	10	3	10	4	19	97
OG0000055	14	8	5	0	4	13	9	15	2	20	90
OG0000056	21	10	5	9	1	5	1	3	4	40	99
OG0000057	13	4	12	6	3	18	1	12	30	2	101
OG0000058	0	1	89	0	3	1	0	26	52	0	172
OG0000059	21	19	0	1	5	6	3	13	7	8	83
OG0000060	0	0	0	2	14	55	0	1	12	0	84
OG0000061	0	0	0	14	4	0	0	46	32	0	96
OG0000062	10	7	2	1	8	12	9	26	1	8	84
OG0000063	17	15	0	2	6	6	6	13	7	11	83
OG0000064	15	11	9	8	11	3	10	11	5	15	98
OG0000065	11	9	13	6	8	7	8	10	19	9	100
OG0000066	14	14	0	7	2	9	3	14	3	21	87
OG0000067	5	4	0	4	4	7	1	10	35	14	84
OG0000068	1	8	0	1	0	12	4	17	28	10	81
OG0000069	22	17	14	14	4	6	3	7	3	17	107
OG0000070	0	3	0	1	53	0	0	1	22	0	80
OG0000071	3	3	10	11	6	10	19	21	13	3	99
OG0000072	16	8	5	12	3	4	6	28	1	12	95
OG0000073	14	13	6	14	7	13	5	15	3	8	98
OG0000074	7	14	6	15	6	7	1	23	7	12	98
OG0000075	10	18	24	6	5	9	7	8	2	18	107
OG0000076	0	1	5	5	0	15	17	38	4	2	87
OG0000077	0	9	4	7	4	15	11	23	7	7	87
OG0000078	2	2	0	0	0	17	2	22	0	29	74
OG0000079	8	10	3	1	7	8	14	11	8	8	78
OG0000080	13	9	1	1	15	15	6	9	1	6	76
OG0000081	25	8	9	13	5	10	5	9	3	9	96
OG0000082	2	10	14	2	4	10	3	22	14	9	90
OG0000083	19	16	6	13	11	9	1	10	1	6	92
OG0000084	0	6	0	0	0	2	0	7	58	0	73
OG0000085	1	15	2	11	1	18	10	1	5	21	85
OG0000086	18	9	5	1	3	11	9	13	4	5	78
OG0000087	18	3	0	0	14	0	11	3	20	2	71
OG0000088	9	12	1	3	5	9	9	16	5	6	75
OG0000089	8	10	4	1	5	16	6	7	12	7	76
OG0000090	0	0	5	9	4	1	0	56	10	0	85
OG0000091	0	0	5	7	25	0	1	1	43	0	82
OG0000092	5	10	9	9	6	11	5	17	7	8	87
OG0000093	17	9	0	0	17	0	9	11	0	5	68
OG0000094	9	11	0	0	9	7	1	15	4	12	68
OG0000095	1	3	26	3	2	18	5	11	23	5	97
OG0000096	12	9	0	0	5	7	1	5	9	20	68
OG0000097	19	11	3	8	3	6	5	9	3	12	79
OG0000098	6	0	9	5	0	4	0	54	3	1	82
OG0000099	1	0	6	11	0	1	34	32	0	0	85
OG0000100	0	1	0	0	5	1	0	53	8	0	68
OG0000101	0	0	0	0	0	10	0	48	10	0	68
OG0000102	13	10	7	9	4	9	5	5	4	17	83
OG0000103	9	7	11	11	9	16	3	5	8	10	89
OG0000104	13	7	12	8	1	15	5	1	13	12	87
OG0000105	11	9	10	4	0	5	4	4	2	31	80
OG0000106	12	11	0	0	7	9	5	1	9	12	66
OG0000107	0	0	5	11	1	0	0	34	30	1	82
OG0000108	7	2	0	0	3	1	23	8	21	0	65
OG0000109	7	5	9	7	7	4	29	3	4	6	81
OG0000110	2	8	0	0	5	7	8	16	5	14	65
OG0000111	14	8	5	4	3	3	12	14	3	8	74
OG0000112	1	2	6	9	0	4	1	37	17	2	79
OG0000113	9	13	0	1	9	12	5	4	3	9	65
OG0000114	14	7	0	1	8	7	3	5	3	17	65
OG0000115	8	7	0	0	11	2	1	9	16	10	64
OG0000116	0	0	8	5	2	62	0	0	0	0	77
OG0000117	18	10	0	0	4	8	4	8	6	5	63
OG0000118	12	9	12	1	6	4	10	5	0	17	76
OG0000119	5	19	3	9	8	3	8	2	4	14	75
OG0000120	17	4	8	10	0	2	14	6	4	16	81
OG0000121	9	6	4	7	3	3	33	4	2	3	74
OG0000122	0	1	0	12	11	49	0	0	2	0	75
OG0000123	27	6	3	8	3	1	11	6	6	2	73
OG0000124	6	13	8	9	3	0	5	15	19	1	79
OG0000125	5	6	0	0	4	7	2	20	10	8	62
OG0000126	3	5	3	2	2	9	10	21	6	5	66
OG0000127	9	6	5	5	21	2	1	2	10	10	71
OG0000128	4	7	6	7	4	10	8	16	5	7	74
OG0000129	11	8	5	3	4	10	3	9	4	12	69
OG0000130	5	5	12	4	22	7	7	9	2	4	77
OG0000131	4	10	0	7	5	8	7	17	5	5	68
OG0000132	0	0	20	6	61	0	0	0	0	0	87
OG0000133	0	0	5	7	54	0	1	1	0	5	73
OG0000134	18	3	14	6	0	21	3	6	6	3	80
OG0000135	13	10	2	3	4	6	5	10	3	9	65
OG0000136	0	0	0	1	0	0	2	13	45	0	61
OG0000137	8	5	8	10	0	20	9	8	7	2	77
OG0000138	8	4	7	11	2	8	1	11	5	20	77
OG0000139	4	10	3	9	3	16	12	4	1	9	71
OG0000140	12	5	7	9	1	13	2	0	5	21	75
OG0000141	16	10	8	7	1	4	3	11	0	14	74
OG0000142	8	9	47	4	6	4	7	12	6	7	110
OG0000143	0	0	2	8	0	58	0	0	1	0	69
OG0000144	0	0	4	11	0	0	0	9	2	48	74
OG0000145	9	10	5	9	7	7	4	4	8	9	72
OG0000146	5	7	2	9	5	4	14	21	0	2	69
OG0000147	6	8	0	4	5	6	7	12	6	7	61
OG0000148	9	7	4	8	6	7	4	13	6	5	69
OG0000149	8	8	8	9	6	5	6	15	5	4	74
OG0000150	9	8	7	7	21	7	6	0	1	5	71
OG0000151	15	4	19	7	3	11	1	11	0	12	83
OG0000152	6	4	6	9	5	6	3	8	16	9	72
OG0000153	10	6	0	1	4	8	8	11	4	5	57
OG0000154	22	15	122	3	0	0	14	5	0	0	181
OG0000155	19	4	5	9	5	1	16	5	6	0	70
OG0000156	7	8	5	9	4	10	6	13	3	5	70
OG0000157	6	2	6	9	4	3	15	22	0	4	71
OG0000158	0	0	0	0	6	32	0	3	15	0	56
OG0000159	4	6	9	2	4	8	6	15	5	7	66
OG0000160	34	5	2	3	2	0	0	5	1	8	60
OG0000161	5	7	0	3	3	7	7	18	4	4	58
OG0000162	7	7	0	0	5	4	9	11	5	6	54
OG0000163	8	6	0	1	4	5	7	7	7	10	55
OG0000164	19	11	0	0	2	1	3	1	2	15	54
OG0000165	7	2	0	0	1	8	8	5	3	20	54
OG0000166	8	3	16	3	9	3	12	8	9	2	73
OG0000167	4	6	2	4	5	5	9	15	4	6	60
OG0000168	8	6	7	3	5	7	9	6	6	7	64
OG0000169	5	4	5	8	4	6	17	8	6	4	67
OG0000170	4	6	10	5	2	5	4	2	2	29	69
OG0000171	11	26	0	0	3	2	4	3	0	5	54
OG0000172	11	8	4	5	2	3	2	12	3	13	63
OG0000173	2	3	5	8	3	6	12	22	3	3	67
OG0000174	13	6	0	4	1	5	0	1	18	10	58
OG0000175	0	1	2	6	9	0	4	5	35	0	62
OG0000176	0	0	11	7	25	14	0	0	15	0	72
OG0000177	0	0	1	0	5	49	0	0	0	0	55
OG0000178	0	0	8	6	0	0	2	51	0	1	68
OG0000179	4	5	13	2	11	4	1	19	5	4	68
OG0000180	18	7	5	8	3	12	10	0	0	3	66
OG0000181	9	8	153	0	2	8	6	6	5	9	206
OG0000182	0	0	2	5	53	0	0	0	0	0	60
OG0000183	0	0	4	9	1	0	0	45	7	0	66
OG0000184	0	0	2	1	0	9	0	37	7	0	56
OG0000185	12	7	3	6	4	3	7	8	4	7	61
OG0000186	6	9	4	3	3	8	9	10	3	4	59
OG0000187	5	3	12	4	1	14	3	4	10	12	68
OG0000188	8	6	0	0	5	11	4	4	8	6	52
OG0000189	23	9	151	0	5	9	1	2	0	3	203
OG0000190	5	5	3	8	6	2	6	14	8	6	63
OG0000191	7	2	9	2	2	3	2	5	5	26	63
OG0000192	10	5	0	0	4	6	9	9	3	6	52
OG0000193	0	0	3	8	5	0	0	12	35	0	63
OG0000194	20	6	1	5	2	3	1	3	5	11	57
OG0000195	3	2	7	5	39	1	2	2	2	0	63
OG0000196	5	7	6	8	5	1	8	7	8	10	65
OG0000197	36	8	0	1	3	2	0	0	0	2	52
OG0000198	14	13	0	0	14	3	1	3	1	2	51
OG0000199	4	11	3	4	3	4	0	16	1	12	58
OG0000200	10	10	10	0	1	6	3	5	5	11	61
OG0000201	6	8	4	6	0	7	2	26	0	2	61
OG0000202	2	11	8	5	3	10	7	1	4	13	64
OG0000203	0	1	0	0	0	49	0	0	1	0	51
OG0000204	5	6	0	0	6	4	5	12	4	8	50
OG0000205	7	9	4	6	5	7	6	6	5	5	60
OG0000206	4	4	3	1	4	7	14	5	9	3	54
OG0000207	7	6	8	4	4	6	7	15	2	3	62
OG0000208	13	3	4	6	0	10	0	0	0	24	60
OG0000209	9	16	0	0	5	8	1	1	4	6	50
OG0000210	8	11	6	0	3	3	2	6	3	14	56
OG0000211	5	5	10	7	3	4	6	16	6	5	67
OG0000212	0	1	4	5	0	8	0	2	39	0	59
OG0000213	0	0	3	2	0	9	0	2	39	0	55
OG0000214	12	3	7	7	3	6	18	5	2	0	63
OG0000215	35	7	4	2	2	3	0	0	0	2	55
OG0000216	5	5	0	0	3	6	6	20	2	2	49
OG0000217	5	4	2	1	5	2	13	9	9	2	52
OG0000218	6	1	3	9	20	5	4	11	0	2	61
OG0000219	4	7	2	0	6	4	8	14	1	5	51
OG0000220	3	5	0	0	5	6	6	13	7	4	49
OG0000221	5	7	2	5	5	5	8	13	2	4	56
OG0000222	0	1	5	7	4	8	0	11	25	0	61
OG0000223	0	0	6	3	5	4	0	33	7	0	58
OG0000224	0	0	6	5	0	2	0	29	18	0	60
OG0000225	0	0	19	5	0	0	1	0	48	0	73
OG0000226	28	1	5	4	1	4	6	6	0	2	57
OG0000227	17	0	0	0	3	0	19	0	0	9	48
OG0000228	6	7	1	1	2	12	4	7	2	8	50
OG0000229	2	0	5	5	5	0	31	3	5	2	58
OG0000230	4	3	2	2	17	4	8	7	1	4	52
OG0000231	4	4	0	0	3	2	3	4	2	26	48
OG0000232	7	6	2	7	5	4	6	8	6	6	57
OG0000233	4	10	0	0	5	11	2	2	5	9	48
OG0000234	3	4	2	2	3	4	12	18	2	2	52
OG0000235	0	0	3	1	46	0	0	0	2	0	52
OG0000236	0	0	2	7	0	0	2	46	0	0	57
OG0000237	8	4	0	5	3	5	3	10	9	5	52
OG0000238	10	3	0	0	1	2	17	11	2	1	47
OG0000239	5	5	5	6	6	4	8	8	6	5	58
OG0000240	2	5	3	5	5	7	4	13	5	6	55
OG0000241	5	7	6	5	4	5	4	11	4	7	58
OG0000242	10	5	0	4	4	4	8	7	8	1	51
OG0000243	6	4	5	6	4	3	7	10	5	8	58
OG0000244	15	13	2	7	6	0	4	9	0	0	56
OG0000245	6	6	4	5	3	11	5	6	6	4	56
OG0000246	3	2	4	4	6	5	10	13	7	1	55
OG0000247	2	9	7	2	5	5	7	6	4	9	56
OG0000248	0	1	7	7	7	0	0	39	0	0	61
OG0000249	0	1	26	1	0	0	0	28	17	1	74
OG0000250	0	0	12	1	41	0	0	2	4	0	60
OG0000251	0	0	21	2	1	1	0	37	8	0	70
OG0000252	21	11	0	0	0	2	0	0	4	8	46
OG0000253	7	6	126	0	5	3	5	10	4	6	172
OG0000254	22	10	2	7	3	0	0	0	2	9	55
OG0000255	39	5	2	6	0	0	0	2	0	0	54
OG0000256	5	3	2	2	4	2	8	8	4	12	50
OG0000257	17	4	3	6	3	3	11	4	2	2	55
OG0000258	8	6	4	5	4	3	3	13	4	5	55
OG0000259	5	7	6	5	4	4	6	13	3	4	57
OG0000260	4	11	6	3	8	1	6	5	5	6	55
OG0000261	4	3	3	7	4	8	2	16	4	5	56
OG0000262	3	5	0	0	2	10	5	14	4	3	46
OG0000263	0	0	11	1	14	1	0	31	0	0	58
OG0000264	0	0	5	2	0	13	0	0	33	0	53
OG0000265	0	0	8	0	0	14	0	0	32	0	54
OG0000266	4	7	3	1	5	6	6	9	2	6	49
OG0000267	9	6	14	6	2	5	5	12	3	3	65
OG0000268	13	10	0	2	1	2	1	4	8	6	47
OG0000269	6	3	0	2	3	7	5	4	4	13	47
OG0000270	11	6	2	5	1	3	5	5	1	13	52
OG0000271	6	7	0	1	5	3	8	8	1	7	46
OG0000272	10	8	10	4	1	5	2	7	11	1	59
OG0000273	12	10	0	1	2	5	4	2	0	10	46
OG0000274	4	6	0	2	3	9	6	12	2	3	47
OG0000275	0	2	1	7	5	15	0	12	10	1	53
OG0000276	5	4	6	1	9	5	7	5	3	6	51
OG0000277	7	5	0	0	4	3	10	7	3	5	44
OG0000278	6	6	4	5	3	8	9	1	9	2	53
OG0000279	5	6	2	3	3	6	1	18	2	3	49
OG0000280	2	3	2	4	3	1	17	6	0	12	50
OG0000281	6	5	5	3	5	4	3	13	3	5	52
OG0000282	8	4	2	1	3	5	6	14	2	2	47
OG0000283	6	7	4	7	6	4	3	4	4	10	55
OG0000284	3	2	24	4	1	22	4	9	0	3	72
OG0000285	4	4	0	0	3	7	4	12	6	4	44
OG0000286	1	0	4	5	31	2	0	10	0	0	53
OG0000287	5	5	2	5	3	8	7	9	3	4	51
OG0000288	10	6	0	1	3	4	5	7	2	7	45
OG0000289	4	5	15	1	1	7	5	6	0	16	60
OG0000290	1	8	113	0	1	9	9	5	5	6	157
OG0000291	3	8	0	0	1	2	12	6	6	6	44
OG0000292	0	0	6	3	42	1	0	1	0	0	53
OG0000293	0	0	6	5	1	21	0	22	0	0	55
OG0000294	6	6	2	3	4	6	6	7	4	4	48
OG0000295	14	6	1	3	4	4	2	4	1	8	47
OG0000296	6	8	4	3	4	4	5	7	2	7	50
OG0000297	2	4	2	8	3	11	6	4	8	5	53
OG0000298	6	12	0	0	4	9	3	3	1	5	43
OG0000299	2	1	10	6	23	2	3	8	3	1	59
OG0000300	12	8	20	4	0	10	0	2	1	10	67
OG0000301	15	5	1	4	4	1	5	7	2	4	48
OG0000302	6	8	1	6	2	2	10	10	1	4	50
OG0000303	7	5	0	0	5	3	2	6	4	11	43
OG0000304	0	0	0	0	0	38	0	0	5	0	43
OG0000305	0	0	0	0	0	0	10	3	30	0	43
OG0000306	7	5	7	7	3	5	7	10	2	3	56
OG0000307	16	3	4	4	8	0	9	3	0	3	50
OG0000308	19	4	4	1	1	6	4	4	1	3	47
OG0000309	2	5	0	2	3	3	6	5	3	15	44
OG0000310	7	6	2	8	4	5	5	10	2	3	52
OG0000311	6	5	5	7	5	2	6	11	3	4	54
OG0000312	13	7	7	2	0	6	2	6	0	8	51
OG0000313	2	2	2	3	1	10	9	2	10	6	47
OG0000314	5	4	6	3	3	6	6	9	5	4	51
OG0000315	7	5	2	6	2	3	3	6	1	15	50
OG0000316	6	4	1	4	5	6	1	6	2	12	47
OG0000317	5	7	0	0	4	3	8	7	4	4	42
OG0000318	1	0	1	7	2	21	0	2	16	0	50
OG0000319	3	7	3	3	3	3	7	6	4	9	48
OG0000320	2	5	4	5	2	2	6	6	11	8	51
OG0000321	0	1	2	5	0	2	0	2	37	0	49
OG0000322	0	2	6	3	24	0	0	16	0	0	51
OG0000323	0	1	2	4	1	3	0	1	36	0	48
OG0000324	0	0	15	3	8	2	1	0	0	31	60
OG0000325	0	0	8	4	0	5	1	1	30	5	54
OG0000326	6	8	0	4	3	4	5	9	3	3	45
OG0000327	6	5	4	3	3	5	6	10	3	3	48
OG0000328	5	7	1	1	3	1	4	9	5	7	43
OG0000329	4	7	4	3	4	6	7	6	2	5	48
OG0000330	4	14	29	3	3	8	6	4	0	2	73
OG0000331	5	1	5	3	7	7	3	15	0	3	49
OG0000332	6	5	3	4	4	6	3	11	3	3	48
OG0000333	7	3	3	6	3	4	4	3	12	5	50
OG0000334	6	11	7	4	2	3	5	9	0	5	52
OG0000335	2	2	9	4	2	18	4	3	1	9	54
OG0000336	6	8	4	5	2	6	5	9	2	3	50
OG0000337	3	1	2	5	4	11	9	1	10	2	48
OG0000338	4	5	5	6	3	6	5	14	1	3	52
OG0000339	2	1	0	0	29	3	2	2	1	1	41
OG0000340	9	1	1	0	5	9	1	8	4	4	42
OG0000341	1	0	108	0	3	28	3	2	3	1	149
OG0000342	0	0	0	2	0	3	0	20	9	9	43
OG0000343	0	0	0	6	0	0	0	17	23	1	47
OG0000344	5	5	0	0	4	6	2	9	4	5	40
OG0000345	4	4	6	4	2	1	12	10	5	2	50
OG0000346	4	6	6	5	3	6	6	9	3	3	51
OG0000347	1	6	4	6	1	7	7	11	3	4	50
OG0000348	4	8	1	2	3	7	3	6	4	5	43
OG0000349	2	5	0	0	8	2	9	5	6	3	40
OG0000350	8	6	2	0	2	8	5	4	2	5	42
OG0000351	3	15	7	4	3	6	1	2	3	7	51
OG0000352	4	5	3	5	3	3	7	13	2	3	48
OG0000353	7	4	0	1	3	2	5	9	2	8	41
OG0000354	5	5	4	4	3	2	8	7	6	4	48
OG0000355	4	7	3	2	3	6	6	7	4	3	45
OG0000356	4	6	3	1	3	6	8	7	3	3	44
OG0000357	3	7	0	1	7	4	5	8	3	3	41
OG0000358	4	5	7	3	3	6	7	7	5	3	50
OG0000359	4	6	0	0	3	6	4	10	4	3	40
OG0000360	0	0	0	3	2	3	3	0	32	0	43
OG0000361	2	4	0	0	4	2	5	14	6	2	39
OG0000362	10	7	3	3	0	8	7	4	0	3	45
OG0000363	4	4	0	2	2	4	8	11	3	3	41
OG0000364	12	3	6	3	2	2	3	7	3	7	48
OG0000365	4	0	4	5	0	0	16	2	16	1	48
OG0000366	5	5	1	6	3	3	3	6	1	13	46
OG0000367	6	5	17	3	6	6	3	5	2	6	59
OG0000368	6	5	4	2	2	3	4	16	1	2	45
OG0000369	6	7	0	0	3	2	5	5	3	8	39
OG0000370	9	4	6	1	2	3	3	6	3	9	46
OG0000371	4	4	3	4	4	3	2	7	2	13	46
OG0000372	4	5	1	0	4	3	5	11	4	3	40
OG0000373	4	9	0	0	8	5	2	2	2	7	39
OG0000374	2	9	0	0	2	2	1	10	6	7	39
OG0000375	0	0	4	3	0	1	0	37	1	0	46
OG0000376	0	0	4	4	0	0	0	1	38	0	47
OG0000377	4	5	0	1	2	6	7	12	1	1	39
OG0000378	7	6	0	2	3	3	3	10	2	4	40
OG0000379	4	5	4	5	1	4	7	9	5	3	47
OG0000380	3	6	5	4	2	6	8	8	2	3	47
OG0000381	8	0	2	12	12	5	1	10	0	2	52
OG0000382	2	1	5	5	1	7	1	19	2	5	48
OG0000383	4	2	2	5	13	2	7	6	3	1	45
OG0000384	3	7	0	0	3	4	3	11	3	4	38
OG0000385	4	5	1	5	5	3	1	2	11	7	44
OG0000386	7	4	1	3	4	9	3	4	3	4	42
OG0000387	25	5	11	3	0	4	0	2	0	2	52
OG0000388	3	5	0	0	3	3	8	10	3	3	38
OG0000389	1	3	1	0	1	5	4	5	5	14	39
OG0000390	4	6	1	3	4	7	3	7	2	5	42
OG0000391	1	10	6	6	2	0	10	3	6	6	50
OG0000392	0	1	1	3	0	0	28	7	1	1	42
OG0000393	8	6	2	2	2	4	6	3	4	4	41
OG0000394	4	5	6	0	3	5	3	10	2	5	43
OG0000395	8	11	1	1	0	2	1	4	2	9	39
OG0000396	5	0	7	4	0	18	0	0	0	14	48
OG0000397	2	11	5	0	3	1	4	1	6	9	42
OG0000398	3	5	0	1	5	2	4	14	2	2	38
OG0000399	6	7	4	5	3	4	6	6	3	2	46
OG0000400	3	3	1	6	0	9	5	4	0	13	44
OG0000401	6	6	6	6	4	2	7	7	2	3	49
OG0000402	4	8	4	4	1	8	2	8	3	3	45
OG0000403	6	6	2	6	3	5	4	8	2	3	45
OG0000404	4	3	1	2	3	6	6	8	3	4	40
OG0000405	17	7	2	5	1	1	0	2	2	7	44
OG0000406	4	5	3	5	5	6	4	6	5	2	45
OG0000407	11	3	2	7	6	3	1	3	7	3	46
OG0000408	5	6	1	3	3	7	2	2	2	10	41
OG0000409	2	6	1	4	4	5	5	8	3	4	42
OG0000410	3	5	3	4	1	8	2	7	2	9	44
OG0000411	0	2	2	10	0	0	0	10	25	0	49
OG0000412	0	2	0	0	2	5	0	26	0	2	37
OG0000413	0	0	3	6	1	8	0	20	8	0	46
OG0000414	0	0	1	1	0	0	0	37	0	0	39
OG0000415	4	10	6	5	11	7	0	0	0	4	47
OG0000416	4	5	4	6	1	4	7	10	2	3	46
OG0000417	4	7	3	7	2	5	0	7	6	5	46
OG0000418	11	2	8	4	1	0	5	6	0	11	48
OG0000419	3	3	3	6	2	6	6	9	2	5	45
OG0000420	5	5	1	1	3	4	2	2	1	14	38
OG0000421	4	6	1	3	1	6	4	6	7	2	40
OG0000422	6	6	0	0	3	5	2	8	3	3	36
OG0000423	4	5	16	3	2	4	4	9	4	4	55
OG0000424	4	5	91	0	3	6	5	5	4	4	127
OG0000425	4	4	0	0	2	0	12	3	10	1	36
OG0000426	7	7	94	0	2	2	8	3	4	3	130
OG0000427	4	3	0	2	3	6	6	6	5	3	38
OG0000428	3	6	4	3	6	8	7	2	1	3	43
OG0000429	5	4	8	0	4	5	7	1	7	3	44
OG0000430	1	2	4	4	3	8	6	7	6	3	44
OG0000431	0	0	0	7	36	0	0	0	0	0	43
OG0000432	0	0	5	4	0	1	0	10	7	18	45
OG0000433	6	3	7	2	3	3	3	12	2	3	44
OG0000434	9	4	2	1	2	1	1	3	7	8	38
OG0000435	4	4	2	4	3	4	8	4	3	5	41
OG0000436	3	4	2	2	1	5	3	12	4	3	39
OG0000437	9	6	0	0	6	1	4	7	1	1	35
OG0000438	5	6	7	11	3	4	4	8	2	3	53
OG0000439	7	5	14	1	3	3	4	8	2	3	50
OG0000440	4	3	4	4	2	1	10	9	2	4	43
OG0000441	5	3	3	4	3	3	5	8	3	5	42
OG0000442	4	9	9	2	5	6	1	2	0	8	46
OG0000443	5	5	3	3	2	8	1	10	2	2	41
OG0000444	4	6	2	3	3	5	6	6	2	3	40
OG0000445	4	4	2	4	2	7	8	7	1	2	41
OG0000446	5	5	2	4	1	3	3	13	1	4	41
OG0000447	3	5	0	0	2	2	10	7	5	1	35
OG0000448	2	1	9	3	7	3	11	9	2	0	47
OG0000449	5	7	0	0	3	2	5	6	1	5	34
OG0000450	5	4	0	0	4	5	4	5	3	4	34
OG0000451	6	4	6	2	1	3	4	7	2	7	42
OG0000452	3	8	8	1	2	5	4	7	2	3	43
OG0000453	4	6	3	3	3	6	3	3	4	5	40
OG0000454	6	2	6	2	2	6	5	9	2	2	42
OG0000455	18	4	1	3	0	0	0	7	1	4	38
OG0000456	4	6	2	6	4	4	4	4	4	4	42
OG0000457	6	3	1	0	3	4	3	5	1	9	35
OG0000458	9	6	0	0	7	4	0	0	1	7	34
OG0000459	3	4	2	3	3	3	5	10	3	3	39
OG0000460	6	5	2	4	2	6	3	7	1	4	40
OG0000461	3	2	2	1	2	5	4	6	4	8	37
OG0000462	5	4	2	1	5	5	4	7	2	2	37
OG0000463	5	5	1	1	3	5	4	5	4	3	36
OG0000464	5	5	0	3	2	4	3	9	2	4	37
OG0000465	4	7	1	3	4	2	4	8	1	4	38
OG0000466	1	5	13	1	5	10	3	7	1	2	48
OG0000467	8	0	2	6	0	9	3	3	0	11	42
OG0000468	7	2	1	4	2	5	6	6	2	4	39
OG0000469	4	5	4	4	2	4	5	10	2	2	42
OG0000470	2	9	34	1	4	5	3	2	7	2	69
OG0000471	1	5	0	0	3	7	1	9	3	5	34
OG0000472	5	4	0	5	1	1	6	4	6	7	39
OG0000473	3	7	5	3	5	6	2	4	4	3	42
OG0000474	3	3	5	3	3	4	10	10	0	1	42
OG0000475	1	9	1	1	2	3	4	5	4	6	36
OG0000476	5	5	2	4	3	3	5	6	3	3	39
OG0000477	3	7	4	3	3	5	4	4	4	3	40
OG0000478	5	4	4	2	3	5	5	5	3	3	39
OG0000479	3	0	0	0	22	0	0	7	0	1	33
OG0000480	5	5	3	4	3	5	5	5	2	3	40
OG0000481	6	4	2	4	4	4	3	5	3	4	39
OG0000482	4	4	0	2	5	4	5	6	2	3	35
OG0000483	5	5	87	0	2	5	1	8	3	4	120
OG0000484	9	4	5	4	3	4	5	3	2	3	42
OG0000485	1	3	2	3	2	5	9	10	0	3	38
OG0000486	5	5	1	4	1	4	5	8	2	3	38
OG0000487	5	6	5	3	3	4	0	6	5	4	41
OG0000488	4	9	2	4	2	3	10	5	0	0	39
OG0000489	5	5	2	4	3	2	4	10	1	3	39
OG0000490	5	7	2	2	2	3	6	7	1	2	37
OG0000491	5	3	3	6	1	3	3	14	2	2	42
OG0000492	3	4	0	0	3	5	4	9	2	3	33
OG0000493	3	4	3	1	4	6	3	8	2	3	37
OG0000494	4	1	2	4	2	2	11	6	4	3	39
OG0000495	8	6	6	2	3	3	2	5	3	3	41
OG0000496	3	4	8	3	3	6	3	5	4	5	44
OG0000497	3	4	3	2	3	5	6	6	3	3	38
OG0000498	5	5	2	3	3	5	3	6	3	3	38
OG0000499	2	4	0	3	5	2	9	6	3	2	36
OG0000500	2	3	22	4	3	4	5	8	5	3	59
OG0000501	5	1	0	0	5	6	3	8	1	4	33
OG0000502	7	5	0	0	3	6	0	1	1	10	33
OG0000503	6	1	2	6	1	6	4	2	1	12	41
OG0000504	2	4	3	3	4	4	5	7	3	4	39
OG0000505	2	4	0	1	3	4	6	5	3	6	34
OG0000506	2	8	3	4	0	10	4	2	0	7	40
OG0000507	1	1	2	5	0	25	0	1	3	2	40
OG0000508	4	5	0	2	5	2	5	3	5	4	35
OG0000509	0	4	3	1	2	1	5	5	14	2	37
OG0000510	0	0	6	1	9	17	3	4	0	0	40
OG0000511	0	0	4	1	33	0	0	0	0	0	38
OG0000512	0	0	2	3	33	0	0	0	0	0	38
OG0000513	0	0	1	0	2	5	1	11	8	6	34
OG0000514	0	0	4	5	0	0	33	0	0	0	42
OG0000515	0	0	0	0	0	0	0	7	26	0	33
OG0000516	10	5	0	0	0	4	3	8	2	0	32
OG0000517	5	5	84	0	2	4	5	8	1	2	116
OG0000518	3	7	0	0	3	6	4	5	1	3	32
OG0000519	6	4	0	3	1	4	5	7	2	3	35
OG0000520	3	6	2	4	4	3	6	5	2	3	38
OG0000521	4	5	5	3	3	5	3	6	3	3	40
OG0000522	4	4	2	3	1	5	6	6	3	3	37
OG0000523	17	6	1	4	1	3	0	2	0	3	37
OG0000524	4	4	0	2	2	4	5	8	2	3	34
OG0000525	21	6	3	1	1	0	1	2	0	1	36
OG0000526	4	5	2	2	4	2	6	6	3	2	36
OG0000527	3	3	2	5	3	5	4	8	3	3	39
OG0000528	3	5	2	4	2	3	2	11	2	4	38
OG0000529	3	5	0	0	1	5	6	8	1	3	32
OG0000530	6	4	83	0	5	3	1	2	3	8	115
OG0000531	5	4	0	0	2	2	9	4	3	3	32
OG0000532	3	10	1	4	3	1	2	8	3	2	37
OG0000533	5	4	2	4	2	3	4	8	2	4	38
OG0000534	10	2	2	8	1	3	5	6	1	4	42
OG0000535	4	5	5	1	3	4	3	8	3	2	38
OG0000536	6	4	5	2	4	1	6	5	2	4	39
OG0000537	3	3	23	3	2	5	1	12	3	3	58
OG0000538	3	5	1	0	2	5	5	6	3	3	33
OG0000539	4	4	1	5	2	4	7	6	3	2	38
OG0000540	2	4	1	3	4	2	3	11	3	3	36
OG0000541	1	3	0	0	2	3	8	10	3	2	32
OG0000542	3	4	2	3	3	4	4	7	2	5	37
OG0000543	2	5	1	1	4	4	4	8	3	2	34
OG0000544	1	4	1	5	1	3	6	2	4	11	38
OG0000545	2	6	1	3	2	2	12	4	1	3	36
OG0000546	3	2	0	2	1	7	7	4	2	6	34
OG0000547	0	0	1	2	10	0	0	19	0	3	35
OG0000548	8	3	3	3	5	2	3	6	1	3	37
OG0000549	3	1	0	3	1	2	9	6	5	4	34
OG0000550	10	2	0	0	1	1	6	2	4	5	31
OG0000551	5	4	5	3	1	2	5	6	0	8	39
OG0000552	21	7	1	2	0	0	0	3	0	0	34
OG0000553	7	4	4	3	3	3	3	5	2	4	38
OG0000554	9	5	3	4	2	4	3	4	2	2	38
OG0000555	5	5	11	3	1	4	5	5	3	3	45
OG0000556	7	2	0	1	2	5	4	3	5	3	32
OG0000557	4	3	2	7	2	3	5	8	3	3	40
OG0000558	5	5	0	0	2	3	3	8	2	3	31
OG0000559	7	5	5	2	3	3	2	7	2	2	38
OG0000560	3	4	0	0	3	3	4	10	1	3	31
OG0000561	6	6	0	0	3	3	4	4	2	3	31
OG0000562	5	4	3	5	3	4	3	9	1	2	39
OG0000563	5	5	2	4	7	5	2	4	1	2	37
OG0000564	5	3	3	3	2	4	3	6	5	3	37
OG0000565	4	4	3	6	3	4	5	7	3	1	40
OG0000566	3	9	0	4	1	2	4	5	4	3	35
OG0000567	4	5	2	3	3	4	4	5	3	3	36
OG0000568	6	3	3	1	4	5	3	4	3	3	35
OG0000569	9	4	2	2	4	0	4	8	1	1	35
OG0000570	3	4	1	4	2	1	7	7	1	6	36
OG0000571	4	5	0	3	1	4	3	6	4	4	34
OG0000572	5	1	0	1	2	8	3	4	3	5	32
OG0000573	4	5	0	1	4	2	3	8	2	3	32
OG0000574	5	4	0	0	2	3	5	8	1	3	31
OG0000575	4	6	0	3	2	3	4	6	1	5	34
OG0000576	5	3	2	6	2	10	2	4	3	2	39
OG0000577	5	3	1	4	2	4	3	9	3	2	36
OG0000578	4	5	3	5	2	3	1	7	6	3	39
OG0000579	3	3	0	0	3	4	4	8	3	3	31
OG0000580	5	0	0	1	1	4	4	7	7	3	32
OG0000581	3	4	1	3	4	4	3	6	3	4	35
OG0000582	2	10	16	2	2	2	5	8	1	1	49
OG0000583	1	3	0	2	1	0	19	2	0	5	33
OG0000584	2	4	1	5	3	4	4	8	3	3	37
OG0000585	3	4	3	4	2	9	1	5	3	4	38
OG0000586	1	4	2	4	10	2	0	0	6	8	37
OG0000587	0	0	1	5	30	0	0	0	1	0	37
OG0000588	0	0	0	3	1	0	0	30	0	0	34
OG0000589	0	0	5	1	1	0	0	0	30	0	37
OG0000590	0	0	2	3	1	0	30	0	0	0	36
OG0000591	0	0	9	3	0	31	0	0	0	0	43
OG0000592	5	6	0	0	3	3	3	4	2	4	30
OG0000593	3	8	5	3	0	0	3	0	0	16	38
OG0000594	6	4	0	0	2	6	1	7	1	3	30
OG0000595	4	3	3	3	2	6	4	7	2	2	36
OG0000596	2	3	3	5	3	4	3	10	2	3	38
OG0000597	4	2	3	1	3	0	0	6	1	14	34
OG0000598	4	3	8	4	2	5	5	7	2	2	42
OG0000599	4	5	2	4	3	2	4	8	1	3	36
OG0000600	6	6	2	3	1	2	5	4	3	3	35
OG0000601	3	4	0	4	3	4	4	7	2	3	34
OG0000602	4	4	0	1	3	4	5	5	3	2	31
OG0000603	2	5	75	0	2	3	3	9	3	3	105
OG0000604	3	5	4	3	2	3	7	6	2	2	37
OG0000605	3	5	0	0	3	5	3	5	3	3	30
OG0000606	4	2	5	5	3	3	3	10	2	3	40
OG0000607	3	4	3	4	3	3	4	6	4	3	37
OG0000608	4	4	2	3	3	2	5	5	4	3	35
OG0000609	2	5	3	1	3	3	3	7	3	4	34
OG0000610	4	3	1	3	2	4	4	5	5	3	34
OG0000611	3	4	6	2	2	4	5	8	1	3	38
OG0000612	6	4	2	2	3	2	2	7	4	2	34
OG0000613	4	4	2	2	3	2	4	7	3	3	34
OG0000614	3	3	3	6	2	3	5	10	2	2	39
OG0000615	4	2	25	2	2	6	1	11	2	2	57
OG0000616	2	4	0	0	1	6	3	8	2	4	30
OG0000617	4	3	0	3	2	4	2	8	4	3	33
OG0000618	3	5	1	4	2	3	8	4	3	2	35
OG0000619	2	5	1	5	3	4	2	4	8	2	36
OG0000620	4	4	2	5	2	4	9	4	1	2	37
OG0000621	2	3	5	2	0	4	0	2	0	19	37
OG0000622	3	4	4	4	2	4	4	10	1	2	38
OG0000623	4	2	3	4	5	2	6	3	4	4	37
OG0000624	6	2	3	1	2	2	6	5	3	4	34
OG0000625	6	4	1	2	5	2	2	4	3	4	33
OG0000626	3	4	0	3	2	7	2	8	2	2	33
OG0000627	4	2	1	1	3	4	5	6	4	2	32
OG0000628	4	3	3	2	1	2	6	8	2	4	35
OG0000629	6	5	4	2	2	2	2	4	5	4	36
OG0000630	4	1	1	0	3	5	4	4	3	6	31
OG0000631	4	3	0	2	1	6	2	5	1	8	32
OG0000632	2	6	0	0	2	4	5	4	3	4	30
OG0000633	5	6	4	2	1	8	0	3	3	4	36
OG0000634	2	3	2	2	4	4	5	5	4	3	34
OG0000635	0	1	5	3	5	0	0	24	0	0	38
OG0000636	0	0	4	3	0	0	4	26	0	0	37
OG0000637	0	0	3	2	0	0	0	2	28	0	35
OG0000638	7	4	5	3	3	4	3	3	2	3	37
OG0000639	5	5	3	4	2	5	2	9	0	1	36
OG0000640	2	6	2	2	3	3	4	5	3	3	33
OG0000641	5	4	1	2	3	3	4	5	2	3	32
OG0000642	3	4	3	2	3	3	4	7	3	2	34
OG0000643	18	7	2	4	0	0	2	2	0	0	35
OG0000644	1	1	2	2	6	9	2	0	8	2	33
OG0000645	4	4	3	4	3	4	4	4	3	3	36
OG0000646	4	4	5	5	2	4	4	5	3	3	39
OG0000647	7	3	0	1	7	3	2	2	2	3	30
OG0000648	6	3	0	0	2	4	4	7	1	2	29
OG0000649	2	5	5	3	2	2	1	7	1	9	37
OG0000650	3	5	0	0	3	5	4	3	3	3	29
OG0000651	3	5	1	3	3	4	4	5	1	4	33
OG0000652	6	5	0	1	2	2	4	4	3	3	30
OG0000653	12	3	2	2	2	4	1	2	1	4	33
OG0000654	3	5	6	2	3	4	3	8	1	2	37
OG0000655	5	4	2	2	2	2	4	9	1	2	33
OG0000656	6	6	3	5	2	5	2	4	1	3	37
OG0000657	4	4	1	2	3	3	3	5	4	3	32
OG0000658	6	4	1	5	1	4	4	6	1	3	35
OG0000659	2	4	1	5	4	3	4	7	3	2	35
OG0000660	4	3	3	4	2	4	2	9	2	3	36
OG0000661	6	5	1	2	3	3	5	1	1	5	32
OG0000662	5	5	7	8	2	4	3	4	3	3	44
OG0000663	5	5	4	0	2	1	3	8	2	3	33
OG0000664	3	4	0	0	2	6	4	7	1	2	29
OG0000665	4	4	2	1	1	3	5	6	2	4	32
OG0000666	2	3	3	4	2	4	2	12	1	3	36
OG0000667	5	3	4	1	4	5	3	3	3	3	34
OG0000668	5	4	2	2	3	4	3	4	2	4	33
OG0000669	2	2	1	1	2	2	8	8	3	2	31
OG0000670	2	4	0	0	1	3	8	6	3	2	29
OG0000671	4	4	2	1	2	4	4	8	1	2	32
OG0000672	10	4	1	5	1	5	4	2	1	2	35
OG0000673	4	4	1	0	2	1	5	8	2	3	30
OG0000674	2	4	2	5	2	5	4	6	2	4	36
OG0000675	4	4	0	2	2	4	4	6	2	3	31
OG0000676	3	3	1	4	2	3	6	8	2	2	34
OG0000677	4	3	0	0	1	8	7	3	0	3	29
OG0000678	4	4	1	3	3	3	4	5	3	3	33
OG0000679	4	4	5	3	2	4	4	7	2	2	37
OG0000680	2	3	12	3	4	3	6	7	2	2	44
OG0000681	2	2	0	2	1	0	9	12	1	2	31
OG0000682	2	4	0	0	1	3	5	7	4	3	29
OG0000683	1	7	0	2	5	4	2	5	3	2	31
OG0000684	4	5	3	2	2	3	2	10	1	2	34
OG0000685	4	4	1	2	2	3	5	8	1	2	32
OG0000686	4	4	1	1	3	4	3	5	3	3	31
OG0000687	5	7	4	2	1	4	0	3	4	5	35
OG0000688	4	1	4	2	2	3	3	2	8	6	35
OG0000689	3	3	0	1	2	5	5	5	3	3	30
OG0000690	4	4	0	8	2	4	3	8	2	2	37
OG0000691	1	3	2	3	4	1	10	5	3	2	34
OG0000692	1	5	2	3	3	3	6	6	2	3	34
OG0000693	1	4	0	1	2	4	5	9	2	2	30
OG0000694	3	4	3	2	4	1	4	8	2	3	34
OG0000695	3	5	3	2	2	3	4	6	3	3	34
OG0000696	1	4	1	1	2	3	3	10	3	3	31
OG0000697	0	7	0	0	0	9	0	8	1	4	29
OG0000698	0	4	2	1	3	7	6	4	2	3	32
OG0000699	0	6	2	4	0	19	0	0	0	4	35
OG0000700	0	1	1	2	0	2	0	2	24	0	32
OG0000701	0	0	0	0	29	0	0	0	0	0	29
OG0000702	0	0	69	0	29	0	0	0	0	0	98
OG0000703	0	0	70	0	23	5	0	0	1	0	99
OG0000704	0	0	1	2	26	2	0	1	0	0	32
OG0000705	0	0	2	1	22	0	0	7	0	0	32
OG0000706	0	0	2	6	4	0	0	22	1	2	37
OG0000707	0	0	1	3	2	0	0	26	1	0	33
OG0000708	0	0	2	2	0	0	19	0	10	0	33
OG0000709	0	0	1	3	0	0	22	7	0	0	33
OG0000710	0	0	6	2	0	0	4	24	1	0	37
OG0000711	0	0	1	4	0	0	0	20	9	0	34
OG0000712	0	0	2	2	0	0	0	0	29	0	33
OG0000713	0	0	0	0	0	0	0	0	29	0	29
OG0000714	5	4	2	2	2	5	4	4	1	3	32
OG0000715	2	4	2	4	1	2	6	6	1	6	34
OG0000716	4	4	6	1	2	3	3	7	2	3	35
OG0000717	4	3	2	4	3	3	5	5	1	4	34
OG0000718	3	4	7	1	1	2	5	6	5	2	36
OG0000719	4	3	12	0	3	3	1	8	3	3	40
OG0000720	7	5	0	0	2	5	1	3	2	3	28
OG0000721	5	6	0	0	2	2	3	5	3	2	28
OG0000722	4	3	23	2	2	3	5	7	2	2	53
OG0000723	4	4	2	3	1	4	4	8	2	1	33
OG0000724	3	2	1	0	3	4	4	7	2	3	29
OG0000725	3	3	0	0	2	3	5	8	2	2	28
OG0000726	3	3	1	3	3	3	3	5	4	4	32
OG0000727	3	3	1	3	2	4	3	8	2	3	32
OG0000728	3	3	3	3	3	1	4	5	4	5	34
OG0000729	4	4	2	1	2	10	3	3	0	2	31
OG0000730	4	3	4	1	2	4	6	4	2	3	33
OG0000731	5	4	2	2	1	3	3	6	4	2	32
OG0000732	2	0	1	1	7	2	4	12	0	1	30
OG0000733	4	4	1	3	2	4	4	5	3	2	32
OG0000734	3	3	3	5	2	3	5	5	3	4	36
OG0000735	5	6	8	3	1	4	4	3	2	3	39
OG0000736	4	4	3	3	1	4	3	8	2	2	34
OG0000737	3	5	3	4	2	5	2	6	2	3	35
OG0000738	4	4	3	1	2	3	3	6	3	3	32
OG0000739	4	3	7	0	3	3	6	7	1	1	35
OG0000740	4	3	1	0	1	4	5	8	1	2	29
OG0000741	3	4	0	0	1	4	5	7	2	2	28
OG0000742	6	0	0	0	0	0	13	9	0	0	28
OG0000743	8	1	0	0	2	2	5	6	2	2	28
OG0000744	5	2	1	3	2	4	7	4	2	2	32
OG0000745	3	4	5	4	2	4	6	5	2	2	37
OG0000746	3	5	4	3	2	3	4	6	2	3	35
OG0000747	9	4	0	4	2	3	2	4	2	2	32
OG0000748	3	4	5	1	3	5	4	5	2	2	34
OG0000749	4	7	2	3	1	4	2	1	1	8	33
OG0000750	4	4	3	2	1	2	5	8	2	2	33
OG0000751	5	4	3	2	3	4	5	3	1	3	33
OG0000752	6	3	2	1	2	3	4	6	2	2	31
OG0000753	2	2	1	2	3	3	7	8	1	2	31
OG0000754	3	5	3	2	1	3	5	6	1	4	33
OG0000755	13	9	0	2	0	2	0	1	3	0	30
OG0000756	4	3	2	4	3	3	3	8	2	2	34
OG0000757	5	3	2	5	2	3	4	6	2	3	35
OG0000758	3	4	0	1	3	3	3	8	1	3	29
OG0000759	5	4	1	2	2	3	6	5	1	2	31
OG0000760	4	4	2	4	3	4	3	6	2	2	34
OG0000761	1	14	10	1	0	0	3	10	0	0	39
OG0000762	4	4	0	0	2	4	2	7	2	3	28
OG0000763	3	5	0	0	2	2	4	8	2	2	28
OG0000764	3	6	1	3	3	2	3	5	3	3	32
OG0000765	3	5	1	1	2	1	3	7	3	4	30
OG0000766	3	5	2	2	2	4	3	6	2	3	32
OG0000767	4	5	0	2	7	2	1	5	2	2	30
OG0000768	9	2	0	2	1	0	1	1	10	4	30
OG0000769	3	4	2	5	3	6	4	4	2	2	35
OG0000770	4	5	0	2	3	3	4	5	2	2	30
OG0000771	1	3	9	1	1	7	5	5	3	3	38
OG0000772	3	3	3	3	1	3	7	5	3	3	34
OG0000773	2	5	6	1	2	2	7	4	3	3	35
OG0000774	2	6	1	6	2	8	3	3	1	3	35
OG0000775	3	4	0	3	5	5	3	4	0	4	31
OG0000776	3	2	1	0	1	4	1	8	2	7	29
OG0000777	3	3	3	4	3	4	4	2	6	3	35
OG0000778	4	3	1	3	1	4	4	5	2	5	32
OG0000779	4	4	27	1	2	3	4	5	3	3	56
OG0000780	5	3	0	0	3	4	3	6	2	2	28
OG0000781	3	6	2	3	2	5	3	4	2	3	33
OG0000782	2	5	4	2	3	2	4	7	2	3	34
OG0000783	1	3	1	3	2	5	7	9	1	0	32
OG0000784	2	5	3	3	3	4	1	7	2	4	34
OG0000785	0	1	2	2	0	4	5	7	11	0	32
OG0000786	0	4	1	3	6	13	2	2	0	1	32
OG0000787	0	1	2	3	1	14	10	0	2	0	33
OG0000788	0	0	3	5	26	0	0	0	2	0	36
OG0000789	0	0	3	2	28	0	0	0	0	0	33
OG0000790	0	0	1	0	24	2	0	0	2	0	29
OG0000791	0	0	0	0	0	11	0	17	0	0	28
OG0000792	0	0	0	3	0	1	0	5	22	0	31
OG0000793	0	0	4	3	0	0	0	27	1	0	35
OG0000794	0	0	4	4	0	0	0	0	28	0	36
OG0000795	3	5	1	3	2	4	3	5	2	3	31
OG0000796	5	4	3	4	2	1	3	7	2	3	34
OG0000797	4	4	0	0	2	2	3	8	2	2	27
OG0000798	3	4	65	0	1	4	4	7	2	2	92
OG0000799	17	1	0	0	1	1	2	3	1	1	27
OG0000800	6	1	0	0	9	1	2	5	1	2	27
OG0000801	9	1	0	0	0	7	0	0	3	7	27
OG0000802	2	3	4	5	3	2	4	4	2	7	36
OG0000803	3	4	3	2	3	3	3	5	3	3	32
OG0000804	1	3	3	4	1	2	6	9	2	3	34
OG0000805	5	3	1	5	6	2	4	3	2	2	33
OG0000806	7	4	6	4	2	3	2	7	1	1	37
OG0000807	4	4	0	3	2	3	4	4	3	3	30
OG0000808	7	4	2	4	2	2	3	6	1	2	33
OG0000809	4	5	2	2	2	5	2	4	2	3	31
OG0000810	2	3	2	3	3	4	3	6	3	3	32
OG0000811	4	5	2	5	3	3	3	6	2	1	34
OG0000812	3	3	1	2	2	4	4	6	2	3	30
OG0000813	4	4	4	2	2	5	3	6	1	2	33
OG0000814	2	2	1	2	1	6	3	4	1	8	30
OG0000815	6	3	2	2	2	5	2	6	1	2	31
OG0000816	4	5	1	2	3	4	3	2	2	4	30
OG0000817	3	3	9	0	6	4	5	4	1	1	36
OG0000818	3	4	1	3	2	3	4	6	2	3	31
OG0000819	2	2	2	4	2	5	3	7	2	4	33
OG0000820	4	4	2	1	2	2	5	7	1	2	30
OG0000821	2	4	5	0	4	4	2	5	3	3	32
OG0000822	5	4	0	3	2	2	5	5	2	2	30
OG0000823	3	4	0	0	2	3	3	4	2	6	27
OG0000824	6	4	4	4	2	3	2	5	2	3	35
OG0000825	2	4	13	3	3	4	4	8	2	0	43
OG0000826	11	0	0	0	1	0	0	12	0	3	27
OG0000827	4	5	1	2	2	3	4	6	2	1	30
OG0000828	3	4	1	0	3	4	3	5	2	3	28
OG0000829	5	5	3	2	2	2	5	1	1	6	32
OG0000830	5	4	4	5	2	3	4	5	2	2	36
OG0000831	3	4	1	3	1	4	4	6	2	3	31
OG0000832	3	4	1	3	1	3	4	6	3	3	31
OG0000833	5	4	1	2	2	4	2	6	1	3	30
OG0000834	5	3	2	1	2	1	4	8	2	2	30
OG0000835	4	4	1	5	1	4	4	5	2	3	33
OG0000836	5	5	11	3	3	2	0	7	2	3	41
OG0000837	6	6	4	1	2	5	0	4	0	4	32
OG0000838	2	2	2	4	9	1	7	4	1	1	33
OG0000839	10	4	4	4	1	4	1	1	1	5	35
OG0000840	4	4	2	3	2	3	4	6	2	2	32
OG0000841	3	3	1	1	4	2	4	5	3	3	29
OG0000842	3	0	0	1	1	3	3	14	2	1	28
OG0000843	3	3	1	2	0	5	4	6	4	2	30
OG0000844	3	4	2	2	2	3	3	5	4	3	31
OG0000845	2	3	0	2	1	1	4	6	4	6	29
OG0000846	10	7	3	0	0	0	0	10	0	0	30
OG0000847	3	4	6	4	4	3	3	6	2	2	37
OG0000848	3	3	4	2	2	3	3	9	2	2	33
OG0000849	1	3	6	5	2	4	4	7	4	2	38
OG0000850	8	2	1	4	3	3	2	3	2	4	32
OG0000851	2	5	0	0	2	3	5	5	2	3	27
OG0000852	4	2	1	2	2	4	6	5	1	3	30
OG0000853	3	4	1	1	2	3	3	7	3	2	29
OG0000854	5	2	4	2	2	4	5	4	0	5	33
OG0000855	3	4	3	2	2	2	2	8	4	2	32
OG0000856	4	3	0	2	2	4	0	9	3	2	29
OG0000857	2	4	1	1	2	5	4	6	2	2	29
OG0000858	5	7	0	0	1	1	0	0	0	13	27
OG0000859	6	2	0	0	2	3	2	8	1	3	27
OG0000860	2	2	16	3	5	0	6	7	1	4	46
OG0000861	3	7	1	4	2	1	6	5	2	1	32
OG0000862	3	3	2	4	1	2	5	5	7	1	33
OG0000863	4	4	2	2	3	5	5	1	2	3	31
OG0000864	2	0	1	2	21	0	1	1	0	2	30
OG0000865	2	2	1	1	2	1	7	8	1	4	29
OG0000866	4	3	1	2	2	4	4	6	2	2	30
OG0000867	6	9	3	3	0	2	0	0	0	10	33
OG0000868	2	3	0	0	3	4	2	6	3	4	27
OG0000869	4	4	1	3	3	5	2	3	3	3	31
OG0000870	2	4	2	2	3	8	3	3	2	2	31
OG0000871	1	3	0	3	3	4	3	6	4	3	30
OG0000872	0	1	5	2	1	0	0	25	0	0	34
OG0000873	0	0	2	1	5	0	0	22	0	0	30
OG0000874	0	0	4	2	26	0	0	1	0	0	33
OG0000875	0	0	3	2	23	0	0	4	0	0	32
OG0000876	0	0	1	4	4	4	2	0	17	0	32
OG0000877	0	0	0	1	0	1	0	26	0	0	28
OG0000878	0	0	0	0	0	0	0	16	0	11	27
OG0000879	0	0	2	2	0	0	0	27	0	0	31
OG0000880	4	4	9	3	2	3	4	5	2	2	38
OG0000881	4	3	8	3	3	3	3	6	2	2	37
OG0000882	4	4	3	1	1	3	5	5	1	3	30
OG0000883	2	4	3	3	3	2	3	7	2	3	32
OG0000884	11	1	29	0	0	1	6	5	1	1	55
OG0000885	8	1	0	1	1	5	1	1	2	7	27
OG0000886	6	2	0	0	5	0	1	5	7	0	26
OG0000887	3	3	0	0	2	2	3	8	3	2	26
OG0000888	2	3	3	1	1	4	5	4	5	2	30
OG0000889	5	2	2	5	2	2	3	7	2	3	33
OG0000890	4	3	2	3	2	3	6	3	2	3	31
OG0000891	3	3	2	1	2	3	4	7	2	2	29
OG0000892	3	4	2	2	2	2	4	8	1	2	30
OG0000893	3	3	1	2	2	4	2	8	2	2	29
OG0000894	3	5	0	0	6	0	1	1	1	9	26
OG0000895	6	4	1	4	2	3	2	5	1	3	31
OG0000896	3	4	1	1	3	3	2	6	2	3	28
OG0000897	5	4	3	3	1	5	3	2	2	4	32
OG0000898	1	1	7	1	14	2	2	5	0	1	34
OG0000899	1	3	2	4	2	5	2	10	1	2	32
OG0000900	2	1	1	3	2	4	5	7	2	3	30
OG0000901	16	2	2	2	2	2	0	2	1	1	30
OG0000902	5	4	1	4	2	2	3	7	1	2	31
OG0000903	5	1	2	2	2	3	4	5	4	2	30
OG0000904	4	4	1	3	3	2	4	3	4	2	30
OG0000905	4	3	11	4	2	3	4	6	1	3	41
OG0000906	4	5	5	1	2	2	3	5	2	3	32
OG0000907	4	4	2	3	4	2	3	7	1	1	31
OG0000908	3	6	0	2	0	3	3	2	5	4	28
OG0000909	2	5	61	0	4	3	1	6	2	3	87
OG0000910	5	4	0	0	1	3	2	8	1	2	26
OG0000911	8	0	0	0	1	0	9	8	0	0	26
OG0000912	3	4	3	4	1	0	4	8	3	3	33
OG0000913	4	4	3	1	2	3	3	7	1	2	30
OG0000914	7	2	2	2	2	3	2	5	2	3	30
OG0000915	5	4	1	1	1	6	0	6	3	1	28
OG0000916	2	4	1	5	2	4	4	5	3	2	32
OG0000917	5	3	0	2	2	4	3	4	1	4	28
OG0000918	4	4	1	2	2	3	4	6	1	2	29
OG0000919	2	3	0	2	2	3	4	9	1	2	28
OG0000920	5	5	2	5	2	4	2	4	2	2	33
OG0000921	3	3	1	1	2	2	3	3	2	8	28
OG0000922	4	2	1	2	2	4	4	6	2	2	29
OG0000923	5	4	2	2	2	3	2	6	2	2	30
OG0000924	4	3	5	1	2	3	2	6	2	4	32
OG0000925	4	3	1	2	2	2	2	9	2	2	29
OG0000926	4	4	2	3	2	4	3	4	2	3	31
OG0000927	2	4	1	3	1	4	4	5	3	3	30
OG0000928	3	4	5	3	2	4	3	7	2	1	34
OG0000929	2	3	1	2	3	5	1	3	5	4	29
OG0000930	3	4	23	1	2	4	4	4	2	3	50
OG0000931	2	3	2	4	0	2	3	8	3	5	32
OG0000932	4	2	6	2	2	3	6	2	3	4	34
OG0000933	3	2	4	4	1	3	2	10	2	3	34
OG0000934	3	5	9	2	2	5	2	3	3	3	37
OG0000935	3	6	0	0	1	5	0	0	3	8	26
OG0000936	4	0	3	3	9	3	3	4	0	3	32
OG0000937	3	6	2	3	2	2	5	4	2	2	31
OG0000938	3	4	11	2	2	4	5	3	3	2	39
OG0000939	4	4	0	1	1	5	5	4	2	1	27
OG0000940	2	5	59	0	2	4	4	7	0	2	85
OG0000941	4	4	0	0	1	3	3	8	1	2	26
OG0000942	6	3	0	1	5	2	3	2	4	1	27
OG0000943	3	5	1	4	2	2	2	7	2	3	31
OG0000944	6	3	5	2	1	4	3	6	1	2	33
OG0000945	2	3	4	3	2	3	4	6	2	4	33
OG0000946	2	3	3	2	3	1	5	8	1	3	31
OG0000947	3	6	1	3	5	1	3	3	2	3	30
OG0000948	4	2	2	2	3	3	3	6	2	3	30
OG0000949	3	3	1	2	2	4	4	7	1	2	29
OG0000950	4	4	1	3	2	4	3	4	3	2	30
OG0000951	9	1	1	2	3	0	6	6	0	1	29
OG0000952	3	3	6	2	2	2	4	9	1	2	34
OG0000953	2	2	1	2	1	2	5	8	4	2	29
OG0000954	4	4	2	3	2	3	4	5	2	2	31
OG0000955	7	3	1	4	2	2	3	5	2	2	31
OG0000956	3	2	2	1	2	6	4	6	0	3	29
OG0000957	3	3	0	0	1	3	5	7	2	2	26
OG0000958	4	3	13	1	3	3	3	6	3	1	40
OG0000959	4	5	2	1	2	3	4	4	1	3	29
OG0000960	3	6	2	5	1	2	5	4	2	3	33
OG0000961	4	2	10	3	3	2	6	4	2	3	39
OG0000962	2	4	1	2	2	1	3	9	2	3	29
OG0000963	2	2	1	2	8	3	4	4	2	1	29
OG0000964	3	3	4	3	3	2	3	8	2	2	33
OG0000965	3	4	3	2	2	3	4	6	2	2	31
OG0000966	3	3	2	2	0	1	1	2	12	4	30
OG0000967	3	3	1	3	2	3	3	5	4	3	30
OG0000968	2	3	1	3	2	2	6	7	2	2	30
OG0000969	4	4	1	3	3	2	3	6	2	2	30
OG0000970	2	4	0	0	5	3	3	3	3	3	26
OG0000971	3	7	1	1	5	2	1	5	2	1	28
OG0000972	4	2	0	0	1	3	1	2	2	11	26
OG0000973	3	5	0	0	4	3	3	5	1	2	26
OG0000974	3	3	5	4	2	3	3	9	1	2	35
OG0000975	1	4	1	1	2	4	4	5	3	3	28
OG0000976	2	4	0	2	2	4	3	6	2	3	28
OG0000977	2	3	7	2	2	2	2	8	2	5	35
OG0000978	2	2	4	4	0	1	13	2	1	5	34
OG0000979	1	3	1	2	2	7	2	4	5	2	29
OG0000980	3	2	2	2	2	2	2	3	8	4	30
OG0000981	1	2	2	2	2	3	11	3	3	1	30
OG0000982	2	2	3	3	2	4	4	7	3	2	32
OG0000983	2	4	4	4	2	2	4	7	2	3	34
OG0000984	1	3	1	3	3	4	3	6	1	5	30
OG0000985	1	5	1	1	2	5	5	3	2	3	28
OG0000986	3	5	2	2	1	1	0	11	5	0	30
OG0000987	1	1	4	2	16	3	0	2	2	1	32
OG0000988	0	0	1	2	25	0	0	1	0	0	29
OG0000989	0	0	2	3	25	0	0	1	0	0	31
OG0000990	0	0	4	0	3	0	21	2	0	0	30
OG0000991	0	0	0	3	5	0	0	13	8	0	29
OG0000992	4	2	4	1	5	4	3	2	2	3	30
OG0000993	4	4	1	2	0	2	4	1	0	10	28
OG0000994	5	4	3	2	2	4	5	3	2	0	30
OG0000995	8	5	0	0	1	1	5	2	1	2	25
OG0000996	4	1	3	2	2	1	4	5	7	1	30
OG0000997	2	3	12	2	3	2	3	4	4	4	39
OG0000998	6	1	1	3	2	2	0	13	1	0	29
OG0000999	3	3	1	1	2	2	6	5	2	2	27
OG0001000	2	4	0	0	2	2	3	8	2	2	25
OG0001001	7	4	0	0	1	3	3	3	1	3	25
OG0001002	6	2	0	0	1	2	7	5	1	1	25
OG0001003	4	4	4	2	1	1	4	5	3	3	31
OG0001004	3	3	3	2	3	5	3	4	2	2	30
OG0001005	2	4	4	1	2	2	2	9	2	2	30
OG0001006	4	3	3	2	2	3	2	7	2	2	30
OG0001007	4	3	0	3	2	2	4	6	1	3	28
OG0001008	5	5	0	2	3	2	4	4	1	1	27
OG0001009	3	4	0	1	2	3	2	5	2	4	26
OG0001010	8	0	3	2	3	5	3	2	0	4	30
OG0001011	3	7	2	3	2	4	3	3	2	1	30
OG0001012	4	4	4	1	1	7	1	5	1	2	30
OG0001013	5	3	16	0	2	2	3	6	3	1	41
OG0001014	2	3	2	1	2	6	3	6	1	2	28
OG0001015	3	3	0	2	2	3	3	6	2	3	27
OG0001016	5	4	3	1	2	3	3	5	2	1	29
OG0001017	4	3	0	1	2	2	4	6	1	3	26
OG0001018	3	2	3	5	2	2	4	9	1	2	33
OG0001019	4	3	2	2	2	1	2	8	3	2	29
OG0001020	3	4	0	0	2	2	3	4	2	5	25
OG0001021	3	2	1	0	2	2	4	4	2	6	26
OG0001022	4	4	2	3	2	4	2	7	1	1	30
OG0001023	6	4	2	3	2	2	0	4	3	4	30
OG0001024	3	6	1	2	3	1	1	4	3	4	28
OG0001025	1	6	1	4	3	3	6	4	0	2	30
OG0001026	2	3	0	2	3	5	1	2	4	5	27
OG0001027	4	1	3	1	1	1	13	2	2	1	29
OG0001028	3	3	2	3	2	2	4	7	2	2	30
OG0001029	2	3	7	2	1	3	5	5	2	4	34
OG0001030	2	3	2	3	2	4	5	7	1	1	30
OG0001031	9	2	1	2	2	3	2	5	1	1	28
OG0001032	4	3	1	3	2	2	1	6	2	5	29
OG0001033	3	4	2	4	1	4	3	5	2	3	31
OG0001034	8	2	1	3	0	4	3	3	2	3	29
OG0001035	4	4	0	0	1	3	2	4	1	6	25
OG0001036	2	3	2	2	3	3	4	6	2	2	29
OG0001037	5	3	1	1	3	0	3	8	2	1	27
OG0001038	11	6	1	1	0	1	2	3	2	0	27
OG0001039	3	3	0	1	2	4	3	6	2	2	26
OG0001040	5	3	5	1	1	2	3	6	2	3	31
OG0001041	3	4	2	4	2	4	3	6	1	2	31
OG0001042	3	4	1	4	2	3	3	5	3	2	30
OG0001043	3	2	0	2	2	3	5	6	2	2	27
OG0001044	3	2	1	1	1	7	4	5	1	2	27
OG0001045	4	4	0	1	2	3	4	4	2	2	26
OG0001046	3	4	18	2	2	3	2	6	4	1	45
OG0001047	3	3	9	1	2	2	4	5	3	3	35
OG0001048	4	2	2	2	0	3	11	2	0	3	29
OG0001049	3	4	2	1	2	3	2	8	1	2	28
OG0001050	3	3	0	2	2	2	2	6	4	3	27
OG0001051	3	3	7	2	3	3	3	6	2	2	34
OG0001052	4	5	3	1	2	2	2	6	2	2	29
OG0001053	4	3	0	2	1	4	3	3	4	3	27
OG0001054	3	4	7	4	2	3	3	5	2	3	36
OG0001055	4	2	2	1	3	4	1	6	2	3	28
OG0001056	9	3	1	2	2	1	4	2	0	4	28
OG0001057	5	4	4	2	1	3	4	4	2	2	31
OG0001058	4	3	0	0	0	3	5	6	2	2	25
OG0001059	3	3	0	0	2	3	4	7	1	2	25
OG0001060	3	4	0	0	2	1	4	8	1	2	25
OG0001061	3	1	3	1	2	3	3	5	4	4	29
OG0001062	3	4	0	2	2	4	3	6	1	2	27
OG0001063	4	3	3	1	2	3	3	5	3	2	29
OG0001064	5	3	2	2	2	4	1	7	1	2	29
OG0001065	4	4	2	2	3	2	3	5	1	3	29
OG0001066	3	3	0	2	2	4	2	7	2	2	27
OG0001067	4	4	3	3	2	2	2	6	2	3	31
OG0001068	3	4	1	4	2	4	2	6	2	2	30
OG0001069	4	4	1	0	1	3	2	4	3	4	26
OG0001070	3	6	1	3	2	4	3	3	2	2	29
OG0001071	10	2	1	2	1	1	1	8	1	1	28
OG0001072	3	2	3	2	1	3	3	6	5	2	30
OG0001073	2	3	2	3	2	3	5	6	2	2	30
OG0001074	4	4	3	3	2	2	2	6	2	3	31
OG0001075	4	4	5	0	2	3	3	6	1	2	30
OG0001076	2	4	2	0	2	2	5	6	1	3	27
OG0001077	3	4	12	3	2	3	2	8	1	2	40
OG0001078	4	5	0	0	2	4	1	4	2	3	25
OG0001079	2	3	2	2	3	3	4	6	2	2	29
OG0001080	3	1	0	3	1	1	3	12	2	2	28
OG0001081	1	6	9	3	1	3	2	8	2	2	37
OG0001082	7	3	1	2	1	2	3	6	1	2	28
OG0001083	4	2	2	3	2	3	2	7	2	3	30
OG0001084	5	2	4	1	2	4	3	5	2	2	30
OG0001085	4	3	1	2	2	2	2	8	2	2	28
OG0001086	1	3	1	0	2	5	4	5	2	3	26
OG0001087	2	2	3	3	3	5	2	6	3	2	31
OG0001088	2	3	2	3	1	7	1	7	2	2	30
OG0001089	1	2	2	4	1	3	6	8	2	2	31
OG0001090	3	4	3	2	2	4	4	4	2	2	30
OG0001091	1	3	1	2	3	3	2	8	2	3	28
OG0001092	0	1	6	2	0	0	0	24	0	0	33
OG0001093	0	4	4	0	0	3	4	8	4	2	29
OG0001094	0	3	3	1	5	3	0	4	10	0	29
OG0001095	0	0	1	1	24	0	1	0	0	0	27
OG0001096	0	0	5	1	0	0	25	0	0	0	31
OG0001097	0	0	1	2	0	0	25	0	0	0	28
OG0001098	0	0	2	2	0	0	7	18	0	0	29
OG0001099	0	0	4	1	0	0	0	1	24	0	30
OG0001100	0	0	3	3	0	0	0	0	25	0	31
OG0001101	3	4	1	2	2	2	2	6	3	2	27
OG0001102	1	4	1	2	2	2	3	8	2	2	27
OG0001103	4	3	0	3	2	3	3	5	2	2	27
OG0001104	2	3	2	3	2	2	7	2	4	2	29
OG0001105	5	1	2	2	0	3	3	4	1	7	28
OG0001106	24	0	2	2	0	0	0	0	0	0	28
OG0001107	3	4	0	0	2	2	3	6	2	2	24
OG0001108	4	4	55	0	2	3	3	4	2	2	79
OG0001109	2	3	0	1	2	2	1	8	2	4	25
OG0001110	4	5	4	1	2	3	1	5	2	2	29
OG0001111	3	6	3	2	1	1	0	5	0	8	29
OG0001112	8	8	0	1	1	2	2	3	0	0	25
OG0001113	4	2	0	3	1	2	4	6	3	2	27
OG0001114	6	2	1	1	1	3	4	4	3	1	26
OG0001115	3	4	2	1	4	2	4	7	0	0	27
OG0001116	4	3	1	2	2	3	3	3	2	4	27
OG0001117	4	3	4	2	1	3	4	5	2	2	30
OG0001118	4	3	2	3	1	3	3	6	2	2	29
OG0001119	5	1	2	4	2	3	3	4	4	2	30
OG0001120	24	0	2	3	0	0	0	0	0	0	29
OG0001121	3	3	2	1	4	3	2	4	1	4	27
OG0001122	3	3	2	3	3	2	2	7	2	2	29
OG0001123	5	3	1	1	7	0	0	6	0	3	26
OG0001124	3	3	1	2	2	4	4	4	2	2	27
OG0001125	2	2	0	3	0	6	2	10	1	1	27
OG0001126	3	4	2	2	2	3	2	6	1	3	28
OG0001127	2	4	17	2	1	2	4	6	2	3	43
OG0001128	3	3	1	2	1	6	3	4	2	2	27
OG0001129	3	3	2	4	2	2	2	9	1	2	30
OG0001130	3	2	9	2	2	3	3	6	1	4	35
OG0001131	4	4	2	1	3	1	1	7	2	2	27
OG0001132	4	3	1	1	2	4	4	4	1	2	26
OG0001133	8	0	0	3	0	3	2	10	1	0	27
OG0001134	2	5	0	2	4	3	2	4	2	2	26
OG0001135	4	1	0	4	4	3	5	2	3	2	28
OG0001136	6	3	4	2	3	4	3	1	2	2	30
OG0001137	4	2	4	2	2	3	3	6	2	2	30
OG0001138	2	6	2	1	1	3	5	2	1	4	27
OG0001139	6	2	2	2	2	0	0	8	2	4	28
OG0001140	3	2	2	0	1	3	2	8	0	5	26
OG0001141	3	1	1	2	1	0	6	13	0	0	27
OG0001142	4	4	3	1	1	1	3	4	1	6	28
OG0001143	2	4	2	2	1	3	4	6	2	2	28
OG0001144	5	4	0	0	2	3	2	4	1	3	24
OG0001145	5	4	2	4	1	2	5	4	1	2	30
OG0001146	3	2	0	2	2	3	2	8	2	2	26
OG0001147	2	4	3	2	2	3	4	6	1	2	29
OG0001148	2	3	53	1	1	5	5	2	1	5	78
OG0001149	3	2	54	0	4	5	3	3	1	3	78
OG0001150	2	3	3	2	2	4	3	7	1	2	29
OG0001151	6	4	0	0	2	2	4	4	1	1	24
OG0001152	2	3	0	2	5	3	3	3	2	3	26
OG0001153	2	3	0	2	2	2	4	7	2	2	26
OG0001154	3	4	1	2	1	3	3	6	2	2	27
OG0001155	3	3	1	2	2	4	4	6	1	1	27
OG0001156	3	3	3	1	2	2	3	6	2	3	28
OG0001157	8	4	1	1	2	3	1	2	1	3	26
OG0001158	5	3	1	1	2	4	1	4	2	3	26
OG0001159	3	4	2	3	2	3	3	3	4	2	29
OG0001160	5	3	1	3	2	3	3	4	2	2	28
OG0001161	5	1	2	2	3	0	4	0	10	1	28
OG0001162	2	1	1	2	2	3	12	2	1	1	27
OG0001163	2	3	1	1	2	3	3	6	2	3	26
OG0001164	4	3	1	3	1	3	3	5	3	2	28
OG0001165	3	2	2	3	1	4	3	8	1	2	29
OG0001166	11	0	1	1	0	2	1	5	2	3	26
OG0001167	4	6	1	3	3	3	4	1	1	2	28
OG0001168	3	5	1	3	2	2	2	6	1	3	28
OG0001169	4	2	3	1	2	3	3	6	2	2	28
OG0001170	4	3	1	3	2	2	2	6	4	1	28
OG0001171	3	4	1	2	2	2	2	6	2	3	27
OG0001172	3	3	2	1	2	2	4	6	2	2	27
OG0001173	4	3	0	2	3	2	4	5	2	1	26
OG0001174	4	3	3	1	1	2	5	6	2	1	28
OG0001175	4	2	1	2	3	2	3	5	4	1	27
OG0001176	5	1	2	3	1	2	2	5	2	6	29
OG0001177	4	3	21	1	2	5	1	2	2	5	46
OG0001178	5	4	9	1	1	3	4	4	1	2	34
OG0001179	3	4	3	1	2	4	3	6	1	1	28
OG0001180	3	3	1	2	3	2	2	5	4	2	27
OG0001181	2	3	1	1	1	3	4	6	2	3	26
OG0001182	1	3	2	2	2	3	7	5	1	2	28
OG0001183	2	4	3	1	2	4	1	7	1	3	28
OG0001184	3	3	6	1	2	3	3	6	2	2	31
OG0001185	3	3	0	1	2	4	2	6	2	2	25
OG0001186	4	5	1	5	2	2	4	2	2	3	30
OG0001187	4	3	1	4	4	4	1	4	2	2	29
OG0001188	2	3	2	2	2	1	6	4	4	2	28
OG0001189	4	4	2	3	2	4	2	3	2	3	29
OG0001190	2	3	4	7	2	4	4	5	2	2	35
OG0001191	5	5	2	2	1	1	1	4	1	6	28
OG0001192	3	2	0	0	2	4	2	8	2	1	24
OG0001193	2	4	45	0	2	5	3	4	1	3	69
OG0001194	2	3	4	1	2	4	3	8	1	1	29
OG0001195	2	1	0	0	0	10	1	1	1	8	24
OG0001196	5	3	1	1	2	2	2	7	1	2	26
OG0001197	3	3	2	2	2	2	3	5	3	3	28
OG0001198	4	3	0	0	5	1	3	5	2	1	24
OG0001199	2	12	2	5	1	1	1	3	1	3	31
OG0001200	1	4	1	2	3	5	2	7	0	2	27
OG0001201	2	3	2	3	2	3	2	5	2	5	29
OG0001202	3	4	0	1	2	4	1	6	1	3	25
OG0001203	3	4	3	4	2	3	5	4	2	1	31
OG0001204	3	4	2	3	2	3	3	2	3	4	29
OG0001205	7	5	4	2	2	0	4	3	1	2	30
OG0001206	3	4	1	2	2	3	5	5	1	1	27
OG0001207	5	3	0	0	3	2	5	2	1	3	24
OG0001208	3	4	1	2	2	4	2	4	2	3	27
OG0001209	1	2	2	2	1	2	4	7	5	2	28
OG0001210	6	4	0	2	3	3	2	3	2	1	26
OG0001211	4	3	3	1	4	3	3	3	3	1	28
OG0001212	3	4	2	1	2	2	4	6	1	2	27
OG0001213	2	3	3	2	2	3	2	8	1	3	29
OG0001214	1	5	2	4	0	8	6	2	1	1	30
OG0001215	4	4	3	2	2	2	1	6	2	3	29
OG0001216	3	3	1	3	2	4	3	5	2	2	28
OG0001217	2	1	2	3	2	7	3	5	2	2	29
OG0001218	4	2	2	4	1	1	9	4	1	2	30
OG0001219	3	3	0	1	2	5	4	5	1	1	25
OG0001220	4	4	0	2	2	2	3	5	2	2	26
OG0001221	1	3	0	1	3	2	5	4	1	5	25
OG0001222	3	3	2	1	3	2	4	5	2	2	27
OG0001223	2	4	1	1	2	3	3	6	2	2	26
OG0001224	2	3	4	2	2	3	5	5	2	2	30
OG0001225	2	3	1	1	1	1	3	3	1	10	26
OG0001226	3	4	19	1	2	3	3	6	1	2	44
OG0001227	1	4	3	2	3	2	1	7	3	3	29
OG0001228	1	4	2	1	2	2	3	6	3	3	27
OG0001229	3	5	0	0	1	5	3	0	4	3	24
OG0001230	3	4	0	0	1	0	1	2	6	7	24
OG0001231	1	3	3	1	2	5	3	4	4	2	28
OG0001232	0	8	0	2	2	1	8	4	1	0	26
OG0001233	0	2	6	0	0	0	0	12	10	0	30
OG0001234	0	2	3	2	0	0	0	19	3	0	29
OG0001235	0	1	0	0	0	22	0	1	0	0	24
OG0001236	0	0	2	3	24	0	0	0	0	0	29
OG0001237	0	0	0	0	1	0	3	0	20	0	24
OG0001238	0	0	1	1	0	2	0	8	14	0	26
OG0001239	0	0	1	1	0	1	0	23	0	0	26
OG0001240	0	0	1	2	0	0	0	24	0	0	27
OG0001241	4	2	0	1	2	4	2	6	1	2	24
OG0001242	6	2	2	2	2	2	2	5	2	2	27
OG0001243	3	4	1	3	2	3	2	6	2	1	27
OG0001244	4	3	1	2	2	2	3	5	1	3	26
OG0001245	3	3	2	1	1	3	2	6	2	3	26
OG0001246	4	4	0	0	2	3	4	3	1	2	23
OG0001247	2	3	0	1	2	3	3	5	2	3	24
OG0001248	4	5	1	1	1	2	5	1	1	4	25
OG0001249	3	6	1	3	3	2	2	4	1	2	27
OG0001250	2	3	1	2	2	2	5	4	2	3	26
OG0001251	2	2	1	1	2	2	4	8	1	2	25
OG0001252	5	3	2	2	2	1	2	6	2	2	27
OG0001253	4	4	0	2	1	2	4	4	3	1	25
OG0001254	3	2	1	3	2	3	3	5	3	2	27
OG0001255	2	2	3	1	4	1	3	6	4	1	27
OG0001256	1	4	2	4	1	2	4	9	1	1	29
OG0001257	3	2	2	6	3	3	1	3	5	3	31
OG0001258	4	3	1	1	2	2	3	5	2	2	25
OG0001259	3	5	2	1	1	2	0	4	1	7	26
OG0001260	5	3	3	2	8	0	3	2	1	1	28
OG0001261	4	4	2	1	2	2	3	5	1	2	26
OG0001262	6	3	2	4	2	2	3	4	1	2	29
OG0001263	6	1	0	4	1	4	3	6	1	1	27
OG0001264	5	3	0	3	2	8	2	0	1	2	26
OG0001265	3	3	0	1	2	2	2	4	4	3	24
OG0001266	22	0	0	4	0	0	0	1	0	0	27
OG0001267	4	3	4	2	2	3	3	4	2	2	29
OG0001268	3	3	0	0	0	4	3	6	2	2	23
OG0001269	2	4	0	1	2	3	4	3	2	3	24
OG0001270	4	3	1	4	2	5	4	2	2	1	28
OG0001271	6	2	6	0	2	3	3	2	3	2	29
OG0001272	2	3	14	3	1	3	2	2	4	6	40
OG0001273	4	3	2	3	3	1	3	3	3	3	28
OG0001274	4	4	1	2	1	2	3	4	2	3	26
OG0001275	2	3	2	2	2	4	3	4	2	3	27
OG0001276	3	4	8	1	2	3	1	8	1	1	32
OG0001277	4	3	5	2	2	1	3	6	2	2	30
OG0001278	2	5	1	1	1	2	3	6	2	2	25
OG0001279	5	3	3	2	2	3	2	4	2	2	28
OG0001280	3	3	3	1	2	2	4	4	2	3	27
OG0001281	6	3	2	2	2	4	1	3	2	2	27
OG0001282	3	4	3	2	2	3	5	3	1	2	28
OG0001283	2	3	4	2	2	3	2	7	2	2	29
OG0001284	3	3	1	3	3	2	3	6	1	2	27
OG0001285	1	10	0	0	5	3	2	0	0	2	23
OG0001286	3	2	2	2	3	2	2	4	2	5	27
OG0001287	2	2	0	0	1	5	4	6	1	2	23
OG0001288	2	2	3	1	2	2	3	6	4	2	27
OG0001289	4	4	1	1	2	3	4	3	1	2	25
OG0001290	3	4	0	1	1	4	2	5	2	2	24
OG0001291	4	1	9	1	7	4	0	4	1	2	33
OG0001292	4	2	2	1	2	1	5	6	1	2	26
OG0001293	2	2	1	3	2	4	3	6	2	2	27
OG0001294	2	4	4	2	2	4	3	4	2	2	29
OG0001295	3	2	1	3	2	2	4	6	2	2	27
OG0001296	2	4	1	1	2	4	4	3	2	2	25
OG0001297	2	3	2	2	1	2	1	10	1	3	27
OG0001298	8	5	1	5	0	3	0	0	1	6	29
OG0001299	3	4	2	1	3	2	2	3	2	4	26
OG0001300	4	2	2	3	2	7	5	2	0	1	28
OG0001301	3	3	0	1	2	3	5	4	1	2	24
OG0001302	3	4	1	2	2	3	4	2	3	2	26
OG0001303	2	3	1	2	2	3	3	6	2	2	26
OG0001304	2	2	0	3	2	3	2	6	2	4	26
OG0001305	3	2	1	2	2	2	3	7	2	2	26
OG0001306	3	3	1	0	1	1	3	9	2	1	24
OG0001307	11	1	4	1	0	0	6	2	0	3	28
OG0001308	5	3	3	2	3	0	3	4	1	4	28
OG0001309	4	3	2	2	2	2	3	4	2	3	27
OG0001310	3	4	2	2	2	2	4	5	1	2	27
OG0001311	3	1	1	2	3	1	4	6	2	3	26
OG0001312	3	4	4	2	1	1	5	6	1	2	29
OG0001313	2	3	1	1	2	3	3	6	2	2	25
OG0001314	2	4	1	3	1	2	4	6	2	2	27
OG0001315	4	5	2	1	2	3	2	2	2	3	26
OG0001316	2	4	1	2	2	2	3	6	2	2	26
OG0001317	4	4	1	2	2	2	2	6	2	1	26
OG0001318	3	2	4	2	1	3	1	6	7	0	29
OG0001319	1	2	1	1	3	1	5	5	2	4	25
OG0001320	4	3	1	4	1	3	7	4	0	1	28
OG0001321	2	3	0	0	2	4	3	4	2	3	23
OG0001322	3	3	3	2	2	2	3	6	2	2	28
OG0001323	4	2	1	3	3	2	3	6	2	1	27
OG0001324	1	3	2	2	0	6	3	4	3	3	27
OG0001325	4	4	3	4	2	2	1	4	3	3	30
OG0001326	2	3	5	2	2	3	2	6	3	2	30
OG0001327	3	3	2	1	2	4	3	6	1	1	26
OG0001328	4	3	1	3	6	2	2	3	2	1	27
OG0001329	3	3	2	1	2	3	3	5	2	2	26
OG0001330	3	2	2	2	2	4	3	6	1	2	27
OG0001331	2	3	0	1	1	4	3	6	1	3	24
OG0001332	3	2	0	1	2	4	4	6	2	0	24
OG0001333	4	3	3	4	2	2	3	4	2	3	30
OG0001334	4	3	1	2	1	4	4	3	2	2	26
OG0001335	3	4	0	0	2	2	2	6	2	2	23
OG0001336	1	1	2	1	2	2	4	8	0	5	26
OG0001337	3	3	1	1	2	2	3	7	1	2	25
OG0001338	3	3	4	0	1	2	4	6	2	2	27
OG0001339	3	4	2	3	1	3	4	4	2	2	28
OG0001340	7	5	0	2	0	2	0	1	1	7	25
OG0001341	3	4	0	0	1	2	2	8	1	2	23
OG0001342	4	3	6	2	2	2	7	3	1	1	31
OG0001343	2	1	3	1	1	8	3	2	3	3	27
OG0001344	2	2	8	3	1	6	3	6	1	2	34
OG0001345	2	4	1	2	2	3	3	5	2	2	26
OG0001346	3	5	1	2	2	2	4	1	3	3	26
OG0001347	5	3	0	0	2	3	3	4	1	2	23
OG0001348	2	3	0	0	2	2	4	6	2	2	23
OG0001349	2	2	2	2	2	3	3	6	3	2	27
OG0001350	5	2	1	1	3	3	2	4	2	2	25
OG0001351	2	4	33	2	2	4	1	6	2	2	58
OG0001352	3	4	2	3	2	2	3	5	2	2	28
OG0001353	2	2	50	0	1	3	5	6	2	2	73
OG0001354	4	1	50	0	2	2	5	6	1	2	73
OG0001355	5	4	2	1	7	0	2	3	1	1	26
OG0001356	2	3	2	5	1	1	2	11	2	1	30
OG0001357	2	3	2	1	2	5	3	4	2	2	26
OG0001358	3	3	1	3	2	2	4	5	2	2	27
OG0001359	3	4	2	2	1	2	3	6	2	2	27
OG0001360	6	2	1	1	1	4	1	6	2	1	25
OG0001361	1	5	1	2	1	6	2	4	1	3	26
OG0001362	2	6	2	5	2	0	6	4	1	2	30
OG0001363	4	2	0	2	4	2	1	5	1	4	25
OG0001364	4	1	1	1	1	2	5	5	3	2	25
OG0001365	3	3	0	2	1	6	3	4	1	2	25
OG0001366	2	4	3	2	2	3	2	5	2	3	28
OG0001367	2	3	2	2	1	6	3	5	1	2	27
OG0001368	2	2	1	0	9	2	3	2	1	2	24
OG0001369	3	4	0	0	1	2	1	7	1	4	23
OG0001370	2	2	1	7	3	3	3	7	2	1	31
OG0001371	5	3	0	4	1	4	1	6	1	2	27
OG0001372	3	2	1	3	1	1	8	4	2	2	27
OG0001373	1	4	2	2	2	3	3	6	2	2	27
OG0001374	5	2	2	2	2	3	2	4	4	1	27
OG0001375	2	4	1	1	2	4	4	3	1	3	25
OG0001376	2	4	2	0	1	3	2	7	2	2	25
OG0001377	2	7	1	2	2	3	2	4	1	2	26
OG0001378	3	3	2	1	3	3	1	6	2	2	26
OG0001379	1	3	2	1	1	6	3	5	2	2	26
OG0001380	3	3	2	3	2	2	4	4	3	2	28
OG0001381	1	4	1	2	3	1	3	5	4	2	26
OG0001382	1	2	2	2	0	2	3	6	6	3	27
OG0001383	1	2	0	0	3	3	3	6	2	3	23
OG0001384	2	3	3	2	3	3	2	5	3	2	28
OG0001385	3	2	2	0	1	4	3	5	3	2	25
OG0001386	2	3	2	2	2	4	2	6	1	3	27
OG0001387	3	2	1	1	2	3	3	6	2	2	25
OG0001388	3	3	0	1	2	2	3	6	2	2	24
OG0001389	1	3	0	0	3	4	5	4	1	2	23
OG0001390	3	1	0	1	2	3	3	4	5	2	24
OG0001391	2	4	2	1	2	3	3	6	2	1	26
OG0001392	2	3	4	2	1	4	2	5	3	3	29
OG0001393	2	0	2	2	0	0	17	4	0	0	27
OG0001394	1	3	1	3	2	4	4	5	1	3	27
OG0001395	1	2	0	1	7	0	2	6	1	4	24
OG0001396	0	5	1	4	3	5	0	7	2	1	28
OG0001397	0	3	18	1	1	3	3	9	1	3	42
OG0001398	0	2	2	4	2	18	0	0	0	1	29
OG0001399	0	4	1	3	1	4	4	0	5	5	27
OG0001400	0	1	1	4	3	1	0	0	18	0	28
OG0001401	0	0	0	3	4	0	19	0	0	0	26
OG0001402	0	0	0	1	14	0	0	8	1	0	24
OG0001403	0	0	2	2	1	0	0	0	22	0	27
OG0001404	0	0	1	1	0	0	18	0	5	0	25
OG0001405	0	0	1	2	0	0	3	20	0	0	26
OG0001406	0	0	5	2	0	0	0	0	23	0	30
OG0001407	4	2	1	1	1	2	3	7	1	2	24
OG0001408	2	4	1	2	2	2	3	4	2	3	25
OG0001409	4	2	3	1	2	3	3	4	2	2	26
OG0001410	3	3	1	1	2	3	3	3	2	3	24
OG0001411	3	2	1	3	2	3	2	6	2	2	26
OG0001412	2	3	2	3	1	2	3	8	1	2	27
OG0001413	4	7	0	3	3	2	1	2	1	2	25
OG0001414	3	4	2	1	2	3	2	4	2	2	25
OG0001415	4	3	4	2	2	2	3	5	1	2	28
OG0001416	3	3	3	2	2	2	4	4	2	2	27
OG0001417	5	3	1	3	2	0	3	3	4	2	26
OG0001418	9	1	3	3	1	1	6	2	0	2	28
OG0001419	5	3	1	4	2	2	2	5	1	2	27
OG0001420	4	2	0	2	1	2	4	5	2	2	24
OG0001421	2	2	1	3	1	2	7	6	1	1	26
OG0001422	3	4	1	2	1	3	0	6	2	3	25
OG0001423	4	3	0	2	1	3	3	5	1	2	24
OG0001424	3	2	3	3	2	3	4	4	2	2	28
OG0001425	3	4	1	3	1	3	2	6	1	2	26
OG0001426	5	4	6	2	1	5	0	2	1	4	30
OG0001427	3	3	1	4	2	4	3	3	2	2	27
OG0001428	4	4	1	0	2	3	2	4	1	2	23
OG0001429	5	4	6	1	1	2	3	4	1	2	29
OG0001430	2	3	3	3	2	2	4	6	1	2	28
OG0001431	3	4	0	0	2	4	3	2	2	2	22
OG0001432	4	3	2	2	3	3	2	4	1	2	26
OG0001433	2	3	3	1	2	4	5	3	2	1	26
OG0001434	2	3	1	3	2	3	2	6	2	2	26
OG0001435	2	4	0	0	1	3	3	3	4	2	22
OG0001436	3	4	0	0	1	5	3	2	2	2	22
OG0001437	7	3	0	0	3	2	0	3	0	4	22
OG0001438	4	2	0	0	2	3	2	6	1	2	22
OG0001439	2	2	0	1	1	5	5	4	1	2	23
OG0001440	4	3	2	1	2	2	5	3	1	2	25
OG0001441	4	1	0	1	1	3	1	10	1	1	23
OG0001442	3	2	1	3	5	1	4	3	1	3	26
OG0001443	4	2	1	2	1	2	3	7	1	2	25
OG0001444	1	0	1	3	11	3	3	0	1	3	26
OG0001445	1	3	0	2	1	2	5	6	2	2	24
OG0001446	2	4	0	1	2	4	2	6	1	1	23
OG0001447	4	4	1	2	1	4	1	4	2	2	25
OG0001448	4	3	2	3	1	1	2	6	2	3	27
OG0001449	4	1	2	2	1	3	2	4	5	2	26
OG0001450	5	3	1	1	3	1	1	4	0	5	24
OG0001451	7	5	1	1	2	0	1	2	1	4	24
OG0001452	9	3	1	1	0	2	0	2	0	6	24
OG0001453	2	4	1	2	2	4	3	3	2	2	25
OG0001454	4	4	6	0	2	2	2	4	1	3	28
OG0001455	4	2	1	2	1	1	3	6	1	4	25
OG0001456	3	3	0	1	2	3	2	5	2	2	23
OG0001457	5	3	3	2	2	2	3	4	1	2	27
OG0001458	4	3	1	1	1	2	4	4	2	2	24
OG0001459	5	4	1	2	1	3	2	4	1	2	25
OG0001460	7	2	2	1	1	3	0	4	1	4	25
OG0001461	1	4	0	1	3	3	3	5	1	2	23
OG0001462	4	5	9	1	1	1	1	0	6	4	32
OG0001463	4	1	1	3	2	2	3	6	2	2	26
OG0001464	1	3	1	3	2	4	2	6	2	2	26
OG0001465	2	3	2	3	1	5	3	6	1	1	27
OG0001466	4	3	1	3	2	2	3	5	1	2	26
OG0001467	2	2	3	3	2	3	5	2	3	3	28
OG0001468	2	3	3	2	5	1	1	4	1	5	27
OG0001469	4	4	1	2	2	3	1	3	2	3	25
OG0001470	4	2	0	1	2	1	3	2	6	2	23
OG0001471	1	2	2	2	1	2	2	5	1	8	26
OG0001472	3	4	0	2	2	2	2	3	2	4	24
OG0001473	2	2	1	3	2	4	3	5	2	2	26
OG0001474	3	3	0	0	1	2	4	6	1	2	22
OG0001475	1	3	1	1	2	3	3	6	1	3	24
OG0001476	4	4	3	3	2	2	2	4	2	2	28
OG0001477	3	0	12	3	1	7	3	4	0	4	37
OG0001478	2	3	0	2	0	4	4	5	2	2	24
OG0001479	2	2	3	2	2	1	5	7	1	2	27
OG0001480	3	4	4	2	2	3	3	4	1	2	28
OG0001481	3	3	3	3	1	5	1	6	1	2	28
OG0001482	3	3	3	1	2	2	3	6	1	2	26
OG0001483	3	4	1	1	2	1	1	6	2	3	24
OG0001484	2	1	1	2	7	4	1	0	2	5	25
OG0001485	2	3	1	3	2	2	3	8	1	1	26
OG0001486	4	2	6	2	2	3	2	4	2	3	30
OG0001487	1	2	1	2	2	5	4	5	2	1	25
OG0001488	4	3	0	1	2	3	2	4	2	2	23
OG0001489	1	3	2	1	3	3	5	5	1	1	25
OG0001490	3	3	3	2	2	1	2	7	2	2	27
OG0001491	3	2	2	3	4	2	1	6	2	2	27
OG0001492	2	4	5	1	2	1	3	6	3	1	28
OG0001493	2	2	6	2	2	4	4	3	2	3	30
OG0001494	4	3	8	2	2	2	3	3	2	3	32
OG0001495	1	3	2	2	3	1	3	6	2	3	26
OG0001496	1	4	8	2	2	2	5	4	2	2	32
OG0001497	3	4	1	2	2	2	2	5	2	2	25
OG0001498	3	3	0	3	4	2	0	4	3	3	25
OG0001499	3	3	0	0	2	2	3	4	2	3	22
OG0001500	3	2	48	0	2	4	3	6	1	1	70
OG0001501	3	3	0	0	2	2	3	5	3	1	22
OG0001502	4	4	2	2	2	3	2	4	2	1	26
OG0001503	1	3	2	1	2	3	3	4	3	3	25
OG0001504	2	2	1	0	2	5	2	5	2	2	23
OG0001505	1	1	1	5	1	4	3	7	2	3	28
OG0001506	2	2	2	3	2	2	4	6	2	2	27
OG0001507	3	2	1	3	2	3	2	6	2	2	26
OG0001508	3	2	2	2	2	2	3	3	3	4	26
OG0001509	1	2	1	4	9	5	3	1	1	0	27
OG0001510	2	4	0	3	2	5	2	1	3	3	25
OG0001511	5	2	0	2	1	2	4	5	1	2	24
OG0001512	2	3	2	2	2	2	3	5	2	3	26
OG0001513	2	3	5	1	2	2	3	6	2	2	28
OG0001514	4	4	1	3	2	3	4	2	1	2	26
OG0001515	2	3	2	3	3	1	4	2	6	1	27
OG0001516	5	3	2	1	1	3	2	5	1	2	25
OG0001517	2	3	0	2	2	4	3	4	2	2	24
OG0001518	2	2	1	3	2	3	2	6	3	2	26
OG0001519	2	3	1	1	2	2	2	7	1	3	24
OG0001520	4	3	2	1	2	2	3	5	2	1	25
OG0001521	2	3	2	1	2	2	0	6	0	7	25
OG0001522	3	3	2	3	2	2	4	3	2	3	27
OG0001523	5	3	1	2	2	2	3	4	1	2	25
OG0001524	3	3	1	2	1	3	3	5	1	3	25
OG0001525	2	3	1	2	1	4	2	6	2	2	25
OG0001526	3	2	1	3	2	2	3	6	2	2	26
OG0001527	1	3	1	2	1	4	4	4	3	2	25
OG0001528	1	4	1	2	1	3	3	7	2	1	25
OG0001529	4	3	1	1	1	3	2	5	2	2	24
OG0001530	2	4	1	3	1	3	3	5	2	2	26
OG0001531	2	3	0	1	2	4	3	4	2	2	23
OG0001532	2	2	0	0	1	1	12	2	1	1	22
OG0001533	2	4	6	1	3	1	1	4	3	4	29
OG0001534	3	4	1	4	1	3	2	6	1	2	27
OG0001535	3	3	1	1	1	3	4	3	1	4	24
OG0001536	4	1	2	2	3	1	3	7	1	2	26
OG0001537	2	4	1	3	2	3	3	4	2	2	26
OG0001538	3	3	1	2	2	3	4	3	2	2	25
OG0001539	4	3	1	2	2	2	3	3	3	2	25
OG0001540	3	1	2	3	2	2	7	6	1	0	27
OG0001541	1	5	2	3	2	6	2	3	1	2	27
OG0001542	4	4	2	1	2	3	1	4	2	2	25
OG0001543	6	1	4	0	3	2	5	2	2	1	26
OG0001544	3	2	2	3	6	1	3	3	0	4	27
OG0001545	2	4	0	1	2	2	3	6	1	2	23
OG0001546	7	3	1	2	1	3	1	5	1	1	25
OG0001547	4	4	4	1	1	2	3	2	1	5	27
OG0001548	2	3	0	0	2	2	4	4	2	3	22
OG0001549	2	3	0	2	2	4	3	3	2	3	24
OG0001550	3	1	3	1	4	0	3	6	4	1	26
OG0001551	3	3	0	3	2	2	4	6	1	1	25
OG0001552	2	2	1	3	3	4	2	4	2	3	26
OG0001553	2	3	2	4	1	2	3	7	2	2	28
OG0001554	4	3	4	1	0	2	2	9	1	1	27
OG0001555	3	3	12	4	2	3	2	3	2	4	38
OG0001556	3	4	5	3	2	3	2	4	2	2	30
OG0001557	2	3	0	2	1	4	4	4	2	2	24
OG0001558	7	4	0	0	1	3	1	4	1	1	22
OG0001559	3	2	0	0	1	2	2	8	2	2	22
OG0001560	1	4	3	3	3	2	2	5	2	3	28
OG0001561	4	3	6	3	1	6	2	3	1	2	31
OG0001562	3	2	0	0	1	3	4	6	2	1	22
OG0001563	2	4	4	2	2	4	2	5	1	2	28
OG0001564	1	1	1	3	1	1	1	15	1	1	26
OG0001565	2	1	1	2	2	2	5	6	2	2	25
OG0001566	3	4	1	2	3	1	3	5	1	2	25
OG0001567	1	5	3	3	0	6	1	6	1	2	28
OG0001568	5	4	0	0	3	3	2	2	1	2	22
OG0001569	2	2	1	1	2	3	3	6	2	2	24
OG0001570	2	3	1	1	2	3	3	5	2	2	24
OG0001571	2	4	2	1	3	6	1	2	0	4	25
OG0001572	3	3	6	2	2	3	3	5	1	2	30
OG0001573	1	3	2	2	2	3	3	6	2	2	26
OG0001574	1	5	2	2	3	1	3	6	2	1	26
OG0001575	1	3	0	0	1	4	6	3	2	2	22
OG0001576	2	3	1	1	2	2	3	6	2	2	24
OG0001577	2	4	1	2	2	3	2	5	1	3	25
OG0001578	10	1	1	1	1	1	1	5	0	3	24
OG0001579	2	3	1	2	2	3	2	8	1	1	25
OG0001580	4	4	2	0	2	3	2	4	1	2	24
OG0001581	2	3	0	1	2	3	3	4	2	3	23
OG0001582	2	4	1	2	1	3	3	6	1	2	25
OG0001583	2	4	1	2	2	2	4	4	2	2	25
OG0001584	2	3	0	2	2	4	1	5	1	4	24
OG0001585	2	2	2	3	2	3	3	6	2	2	27
OG0001586	3	3	1	2	2	1	2	4	2	5	25
OG0001587	3	4	1	1	2	1	4	5	1	2	24
OG0001588	2	4	3	2	1	1	4	6	2	2	27
OG0001589	3	3	2	1	2	3	3	4	2	2	25
OG0001590	1	1	0	4	5	3	3	4	2	3	26
OG0001591	1	4	1	3	2	4	2	5	2	2	26
OG0001592	1	3	1	3	2	3	4	6	1	2	26
OG0001593	2	5	0	2	1	2	2	5	4	1	24
OG0001594	3	2	3	3	3	3	2	3	2	4	28
OG0001595	0	3	1	3	4	7	2	0	0	6	26
OG0001596	0	1	1	3	0	1	1	1	0	18	26
OG0001597	0	0	1	3	3	0	0	14	5	0	26
OG0001598	0	0	2	0	22	0	0	0	0	0	24
OG0001599	0	0	2	0	2	20	0	0	0	0	24
OG0001600	0	0	2	1	0	18	0	0	4	0	25
OG0001601	0	0	4	4	0	2	0	20	0	0	30
OG0001602	0	0	4	3	0	2	10	5	5	0	29
OG0001603	0	0	1	1	0	1	0	21	0	0	24
OG0001604	0	0	2	3	0	0	0	22	0	0	27
OG0001605	0	0	1	3	0	0	0	0	22	0	26
OG0001606	0	0	3	7	0	0	0	0	22	0	32
OG0001607	0	0	6	1	0	0	0	0	22	0	29
OG0001608	3	4	2	3	2	2	2	5	2	1	26
OG0001609	16	0	1	2	0	4	0	0	1	0	24
OG0001610	2	1	2	3	2	3	3	5	3	2	26
OG0001611	3	3	0	4	2	2	2	4	3	2	25
OG0001612	4	2	3	0	1	2	3	4	2	3	24
OG0001613	2	4	2	3	1	4	3	2	0	5	26
OG0001614	4	2	1	4	1	2	4	4	1	3	26
OG0001615	2	3	9	3	2	3	4	4	1	2	33
OG0001616	4	3	1	3	2	2	2	5	1	2	25
OG0001617	2	3	4	2	3	3	3	3	2	2	27
OG0001618	13	1	9	1	0	0	0	4	2	1	31
OG0001619	4	2	5	1	3	2	4	1	3	2	27
OG0001620	2	3	2	2	2	2	2	7	1	2	25
OG0001621	3	2	1	3	3	2	3	4	3	1	25
OG0001622	3	2	0	1	2	3	4	4	1	2	22
OG0001623	2	4	1	2	2	3	3	4	2	1	24
OG0001624	3	1	1	1	3	2	2	6	2	2	23
OG0001625	2	2	3	1	2	2	2	8	1	2	25
OG0001626	3	2	2	4	2	3	2	5	2	2	27
OG0001627	3	2	1	1	2	4	3	5	1	1	23
OG0001628	3	4	1	1	1	2	1	6	2	2	23
OG0001629	5	0	2	2	0	1	3	8	4	0	25
OG0001630	3	6	0	0	2	3	1	3	1	2	21
OG0001631	9	1	4	1	2	0	1	2	2	4	26
OG0001632	2	2	1	2	1	4	3	6	1	2	24
OG0001633	3	3	0	0	2	4	3	3	1	2	21
OG0001634	1	7	0	1	0	3	3	1	3	3	22
OG0001635	4	3	1	2	2	1	2	6	1	2	24
OG0001636	2	3	1	2	2	1	3	6	2	2	24
OG0001637	3	4	45	0	1	6	2	2	1	2	66
OG0001638	4	2	46	0	1	4	1	5	2	2	67
OG0001639	2	2	46	0	2	3	3	7	1	1	67
OG0001640	3	4	46	0	2	3	2	3	2	2	67
OG0001641	5	1	0	0	5	3	2	2	2	1	21
OG0001642	1	0	0	0	0	2	9	4	0	5	21
OG0001643	2	3	3	1	1	3	3	5	2	2	25
OG0001644	4	2	1	1	1	1	3	3	2	5	23
OG0001645	4	3	1	2	2	0	4	4	2	2	24
OG0001646	6	3	0	3	2	2	2	2	2	2	24
OG0001647	3	4	0	1	1	4	2	4	1	2	22
OG0001648	3	2	3	2	1	2	3	7	1	2	26
OG0001649	5	0	2	2	0	0	9	7	0	0	25
OG0001650	2	3	3	2	2	2	4	4	2	2	26
OG0001651	4	3	2	2	1	2	5	3	2	1	25
OG0001652	3	1	1	2	2	3	4	3	2	3	24
OG0001653	4	3	1	2	1	2	3	4	2	2	24
OG0001654	3	3	1	1	2	3	2	4	2	2	23
OG0001655	2	3	1	2	2	2	3	5	2	2	24
OG0001656	4	3	1	1	1	2	3	5	2	1	23
OG0001657	2	1	0	3	1	1	2	6	2	6	24
OG0001658	1	2	2	2	0	0	6	3	4	5	25
OG0001659	3	2	2	1	2	2	2	5	1	4	24
OG0001660	4	3	2	2	1	3	4	3	1	2	25
OG0001661	2	3	1	1	2	2	3	5	2	2	23
OG0001662	4	4	1	2	2	1	1	6	1	2	24
OG0001663	3	1	3	0	2	2	3	6	2	2	24
OG0001664	3	4	3	3	2	3	2	4	1	2	27
OG0001665	3	3	2	2	2	2	2	6	1	2	25
OG0001666	4	2	0	0	2	2	3	5	1	2	21
OG0001667	2	3	1	3	2	5	2	4	1	2	25
OG0001668	5	3	0	1	1	2	3	4	1	2	22
OG0001669	2	3	0	2	3	2	3	4	1	3	23
OG0001670	1	3	2	2	2	2	6	3	2	2	25
OG0001671	3	3	2	1	1	4	1	6	1	2	24
OG0001672	3	2	0	0	4	2	3	4	1	2	21
OG0001673	4	3	1	4	1	2	2	5	1	3	26
OG0001674	3	4	1	0	2	2	1	6	1	2	22
OG0001675	3	4	1	2	0	3	3	5	1	2	24
OG0001676	6	3	1	1	2	3	2	3	1	1	23
OG0001677	3	4	0	1	1	2	5	4	1	1	22
OG0001678	2	3	1	3	1	2	4	4	3	2	25
OG0001679	2	4	3	1	2	3	2	4	2	2	25
OG0001680	2	1	2	2	1	1	7	2	1	6	25
OG0001681	1	5	1	2	0	2	5	3	1	4	24
OG0001682	3	2	5	0	2	3	3	5	1	2	26
OG0001683	1	2	2	3	1	2	12	1	1	1	26
OG0001684	3	3	2	3	1	4	4	3	1	2	26
OG0001685	5	2	1	2	1	2	3	6	1	1	24
OG0001686	6	4	0	1	3	1	2	3	0	2	22
OG0001687	2	2	1	3	1	2	9	2	1	2	25
OG0001688	3	3	1	1	2	2	3	4	2	2	23
OG0001689	2	4	2	2	2	3	3	4	2	1	25
OG0001690	3	4	3	2	2	1	1	6	2	2	26
OG0001691	3	3	1	2	2	3	2	4	2	2	24
OG0001692	2	4	3	2	2	3	2	4	2	2	26
OG0001693	2	3	1	2	2	3	2	6	1	2	24
OG0001694	1	3	3	2	2	2	2	3	6	2	26
OG0001695	4	3	1	2	2	2	2	4	2	2	24
OG0001696	2	2	2	1	2	4	2	4	2	3	24
OG0001697	1	4	8	1	2	2	2	6	2	2	30
OG0001698	3	2	1	1	3	2	2	7	1	1	23
OG0001699	2	2	5	1	2	2	5	4	2	2	27
OG0001700	2	4	0	0	1	2	3	5	2	2	21
OG0001701	4	3	1	2	2	4	2	3	1	2	24
OG0001702	3	3	2	2	2	3	3	4	1	2	25
OG0001703	4	2	2	3	2	2	2	6	1	2	26
OG0001704	1	2	3	1	1	2	2	1	7	5	25
OG0001705	4	4	2	3	1	2	2	4	2	2	26
OG0001706	5	3	3	1	1	1	2	6	1	2	25
OG0001707	2	3	0	0	2	2	2	6	1	3	21
OG0001708	4	2	4	3	1	3	2	5	2	2	28
OG0001709	1	3	7	0	2	2	3	6	2	2	28
OG0001710	4	3	0	0	2	2	3	4	1	2	21
OG0001711	4	2	1	2	1	2	2	6	2	2	24
OG0001712	1	2	2	2	1	3	3	8	1	2	25
OG0001713	3	4	0	2	1	1	3	6	2	1	23
OG0001714	2	4	1	1	2	3	3	4	1	2	23
OG0001715	3	3	2	1	1	2	4	3	2	3	24
OG0001716	1	1	45	0	2	4	3	3	4	3	66
OG0001717	3	2	45	0	1	2	4	6	1	2	66
OG0001718	2	3	45	0	3	3	3	3	2	2	66
OG0001719	1	2	0	0	0	1	2	12	2	1	21
OG0001720	1	1	0	0	2	4	4	6	1	2	21
OG0001721	3	2	1	3	1	2	3	6	2	2	25
OG0001722	3	5	1	3	1	3	3	4	0	2	25
OG0001723	3	3	1	1	3	3	2	2	2	3	23
OG0001724	2	2	2	2	2	3	3	5	2	2	25
OG0001725	2	2	1	2	1	2	3	9	1	1	24
OG0001726	2	2	1	2	2	3	3	5	2	2	24
OG0001727	3	4	1	3	1	3	1	6	1	2	25
OG0001728	2	3	2	2	2	2	3	6	1	2	25
OG0001729	3	3	1	3	1	2	2	6	1	3	25
OG0001730	3	3	1	1	2	1	3	5	1	3	23
OG0001731	3	3	1	2	2	1	2	6	1	3	24
OG0001732	2	3	1	2	2	1	3	7	1	2	24
OG0001733	3	4	2	1	1	1	3	4	1	4	24
OG0001734	2	3	2	2	2	2	3	7	1	1	25
OG0001735	2	3	0	2	2	2	3	5	2	2	23
OG0001736	1	1	3	1	1	3	4	4	0	7	25
OG0001737	2	2	1	1	2	3	1	6	2	3	23
OG0001738	4	3	0	1	2	1	3	4	2	2	22
OG0001739	3	2	3	2	1	4	2	5	2	2	26
OG0001740	3	4	2	2	2	3	1	5	2	1	25
OG0001741	2	3	3	2	2	2	2	4	2	4	26
OG0001742	1	3	3	2	2	4	3	2	4	2	26
OG0001743	3	4	1	2	1	3	2	4	1	3	24
OG0001744	3	5	1	3	0	1	9	2	0	1	25
OG0001745	3	2	7	1	2	2	3	5	2	2	29
OG0001746	2	2	15	2	1	1	4	7	3	1	38
OG0001747	1	1	4	1	1	1	3	9	1	4	26
OG0001748	3	3	0	3	3	3	1	4	1	3	24
OG0001749	1	2	0	2	4	2	3	7	1	1	23
OG0001750	4	3	1	4	2	2	2	4	2	2	26
OG0001751	3	3	6	0	1	3	2	1	2	6	27
OG0001752	3	2	1	1	2	3	4	3	2	2	23
OG0001753	1	2	1	2	2	2	2	9	2	1	24
OG0001754	1	3	4	1	1	0	3	8	1	4	26
OG0001755	3	4	1	5	4	1	2	3	2	2	27
OG0001756	2	4	2	3	2	3	2	5	1	2	26
OG0001757	6	4	1	2	1	1	2	4	1	2	24
OG0001758	2	2	4	1	2	3	2	7	1	2	26
OG0001759	4	2	1	1	1	0	3	2	3	6	23
OG0001760	2	4	1	1	2	2	4	3	2	2	23
OG0001761	3	2	2	3	2	2	5	3	1	3	26
OG0001762	4	3	2	1	2	1	2	6	2	1	24
OG0001763	2	1	9	2	13	1	1	2	0	1	32
OG0001764	2	4	1	1	2	0	3	3	0	7	23
OG0001765	3	2	4	2	1	3	4	4	2	2	27
OG0001766	2	3	0	2	2	4	2	4	2	2	23
OG0001767	1	2	2	4	2	4	1	6	1	4	27
OG0001768	1	3	1	3	1	5	5	2	2	2	25
OG0001769	3	1	1	3	2	2	3	7	2	1	25
OG0001770	2	3	2	2	2	3	3	5	1	2	25
OG0001771	2	4	2	2	2	2	3	5	2	1	25
OG0001772	2	3	2	3	1	3	3	6	1	2	26
OG0001773	1	4	0	3	2	2	3	5	2	2	24
OG0001774	1	2	1	1	2	1	5	4	4	2	23
OG0001775	2	3	1	3	2	4	2	4	2	2	25
OG0001776	2	2	17	0	1	2	2	7	2	3	38
OG0001777	1	2	2	1	4	6	2	2	3	1	24
OG0001778	2	2	1	1	2	3	2	5	1	4	23
OG0001779	1	2	1	1	1	5	3	4	2	3	23
OG0001780	2	3	1	2	1	1	4	6	2	2	24
OG0001781	4	3	0	1	1	3	2	2	2	4	22
OG0001782	1	2	5	3	1	6	3	0	4	4	29
OG0001783	0	4	1	1	0	10	1	3	3	0	23
OG0001784	0	1	1	3	3	1	3	12	0	1	25
OG0001785	0	0	1	3	11	0	1	5	0	4	25
OG0001786	0	0	2	3	0	2	2	17	0	0	26
OG0001787	0	0	3	1	0	0	0	19	1	1	25
OG0001788	0	0	1	4	0	0	0	21	0	0	26
OG0001789	0	0	2	1	0	0	0	1	20	0	24
OG0001790	2	4	0	1	2	2	3	3	2	2	21
OG0001791	2	2	3	1	2	4	2	5	1	2	24
OG0001792	2	2	2	1	1	4	2	6	1	2	23
OG0001793	1	2	3	1	2	2	3	5	2	3	24
OG0001794	2	4	0	1	1	3	2	3	1	4	21
OG0001795	3	2	0	2	1	2	3	6	1	2	22
OG0001796	2	3	3	1	1	3	3	4	2	2	24
OG0001797	2	1	4	2	2	2	5	4	1	3	26
OG0001798	2	3	0	0	1	2	4	4	2	2	20
OG0001799	4	2	1	2	2	3	2	4	1	2	23
OG0001800	3	3	44	0	2	3	3	2	2	2	64
OG0001801	4	2	0	0	1	2	2	6	1	2	20
OG0001802	3	3	1	3	2	2	2	4	2	2	24
OG0001803	3	3	0	0	1	3	4	3	1	2	20
OG0001804	4	3	0	0	2	1	4	3	2	1	20
OG0001805	2	2	0	4	3	3	3	3	1	3	24
OG0001806	2	2	2	2	2	4	3	3	2	2	24
OG0001807	4	3	1	2	2	2	3	3	1	2	23
OG0001808	2	2	0	1	1	11	2	0	1	1	21
OG0001809	4	2	1	3	2	3	0	1	1	7	24
OG0001810	3	3	0	0	2	4	2	3	1	2	20
OG0001811	4	2	1	0	2	3	2	4	1	2	21
OG0001812	3	3	2	1	2	1	3	4	1	3	23
OG0001813	3	2	2	3	2	2	3	4	2	2	25
OG0001814	3	2	3	2	2	4	3	2	2	2	25
OG0001815	2	3	1	2	2	2	2	6	1	2	23
OG0001816	3	3	1	4	2	2	2	4	2	2	25
OG0001817	2	2	6	2	2	3	3	4	2	2	28
OG0001818	9	2	5	3	1	2	0	0	0	6	28
OG0001819	3	2	2	2	2	2	2	5	2	2	24
OG0001820	3	2	2	1	4	2	2	4	1	2	23
OG0001821	2	2	1	2	1	2	3	6	2	2	23
OG0001822	5	3	0	1	1	3	2	2	2	2	21
OG0001823	2	3	3	3	2	3	1	7	1	1	26
OG0001824	2	2	3	2	2	3	2	6	2	1	25
OG0001825	2	3	1	3	1	1	2	8	1	2	24
OG0001826	3	4	1	1	1	1	3	5	1	2	22
OG0001827	2	3	2	2	2	3	2	4	2	2	24
OG0001828	2	3	0	3	2	2	2	6	1	2	23
OG0001829	2	3	1	2	2	2	2	4	2	3	23
OG0001830	4	1	0	1	1	1	1	9	2	1	21
OG0001831	3	3	0	3	3	2	1	3	2	3	23
OG0001832	3	2	3	1	2	2	2	6	1	2	24
OG0001833	4	4	0	3	2	1	2	2	2	3	23
OG0001834	2	3	2	2	2	2	2	5	2	2	24
OG0001835	3	4	2	1	2	3	1	5	1	1	23
OG0001836	3	3	1	2	1	2	1	6	2	2	23
OG0001837	4	4	1	1	3	2	1	3	1	2	22
OG0001838	3	3	1	1	2	2	3	4	1	2	22
OG0001839	1	3	2	1	3	2	2	5	2	2	23
OG0001840	2	2	3	1	2	3	2	6	1	2	24
OG0001841	1	3	0	1	3	1	4	4	2	2	21
OG0001842	2	1	2	4	4	3	2	4	1	3	26
OG0001843	4	2	1	2	1	2	1	6	2	2	23
OG0001844	15	1	0	2	0	0	1	0	0	3	22
OG0001845	2	2	1	3	2	1	5	5	1	2	24
OG0001846	4	3	2	2	4	1	3	3	1	1	24
OG0001847	1	3	1	2	1	4	3	5	1	2	23
OG0001848	3	3	1	3	2	2	2	5	1	2	24
OG0001849	3	3	2	1	1	4	2	4	1	2	23
OG0001850	5	2	1	4	1	2	2	4	3	1	25
OG0001851	2	3	1	3	2	3	2	4	1	3	24
OG0001852	4	3	1	3	2	2	1	4	2	2	24
OG0001853	2	3	8	3	2	3	2	5	1	2	31
OG0001854	3	2	2	2	2	3	2	4	2	2	24
OG0001855	11	1	1	2	1	1	1	3	1	1	23
OG0001856	2	3	3	1	2	2	3	4	2	2	24
OG0001857	3	4	2	2	1	3	1	4	2	2	24
OG0001858	3	2	1	4	2	2	2	4	2	3	25
OG0001859	3	5	1	3	2	2	2	2	2	2	24
OG0001860	2	4	1	2	2	1	4	4	1	2	23
OG0001861	3	3	0	1	2	3	2	4	1	2	21
OG0001862	4	2	2	1	1	2	3	5	2	1	23
OG0001863	3	4	0	1	2	1	3	4	1	2	21
OG0001864	3	1	0	1	1	0	0	1	13	1	21
OG0001865	3	2	0	2	2	3	3	4	1	2	22
OG0001866	4	3	0	2	1	1	2	5	2	2	22
OG0001867	4	3	0	4	2	2	2	4	1	2	24
OG0001868	2	2	2	4	1	2	4	4	3	2	26
OG0001869	1	3	2	3	2	3	1	6	2	2	25
OG0001870	2	4	0	0	2	2	2	4	2	2	20
OG0001871	2	3	3	1	1	3	4	5	1	1	24
OG0001872	2	4	2	1	1	2	3	4	2	2	23
OG0001873	1	3	1	1	1	3	2	6	2	2	22
OG0001874	2	2	1	2	1	2	4	6	1	2	23
OG0001875	2	2	3	3	3	2	3	6	1	1	26
OG0001876	2	3	2	2	2	3	3	4	1	2	24
OG0001877	2	2	2	2	3	4	1	0	4	4	24
OG0001878	3	4	2	2	2	2	2	2	2	3	24
OG0001879	5	1	1	5	4	1	4	4	0	1	26
OG0001880	2	1	5	1	4	3	2	2	4	2	26
OG0001881	2	4	0	2	2	3	3	3	1	2	22
OG0001882	5	2	2	2	2	2	2	3	2	2	24
OG0001883	2	1	1	1	2	2	3	6	2	2	22
OG0001884	3	3	3	1	2	3	1	4	2	2	24
OG0001885	2	2	5	0	2	3	1	6	2	2	25
OG0001886	2	3	2	2	1	1	2	6	2	3	24
OG0001887	3	3	1	2	2	3	1	5	1	2	23
OG0001888	2	3	2	1	3	3	2	4	1	2	23
OG0001889	4	3	1	3	2	2	4	2	1	2	24
OG0001890	2	3	5	0	2	3	2	5	2	1	25
OG0001891	3	3	1	0	2	0	4	6	1	1	21
OG0001892	2	3	1	1	2	2	4	3	1	3	22
OG0001893	2	3	0	0	2	4	2	4	1	2	20
OG0001894	3	2	5	2	3	1	1	6	2	2	27
OG0001895	2	2	0	0	3	3	4	4	1	1	20
OG0001896	3	3	0	3	2	1	2	5	2	2	23
OG0001897	3	3	1	3	1	1	3	5	2	2	24
OG0001898	3	4	2	2	2	2	2	4	1	2	24
OG0001899	4	2	1	2	2	2	2	5	1	2	23
OG0001900	2	2	0	2	5	1	3	4	2	1	22
OG0001901	3	3	2	3	2	3	1	3	3	2	25
OG0001902	2	3	2	1	1	1	4	3	2	4	23
OG0001903	2	11	1	3	1	0	2	1	0	3	24
OG0001904	3	2	2	1	1	2	4	5	1	2	23
OG0001905	2	3	0	0	2	2	3	4	2	2	20
OG0001906	4	2	8	2	2	2	2	4	2	2	30
OG0001907	3	2	16	0	1	3	2	6	1	2	36
OG0001908	3	4	0	0	2	1	3	4	1	2	20
OG0001909	2	2	0	0	1	4	3	4	2	2	20
OG0001910	3	3	1	2	2	2	1	6	1	2	23
OG0001911	1	1	6	1	11	1	1	2	1	2	27
OG0001912	2	3	1	1	2	2	2	6	1	2	22
OG0001913	4	3	2	1	1	2	5	2	1	2	23
OG0001914	3	2	1	4	2	2	4	3	2	2	25
OG0001915	2	1	1	2	1	2	2	3	4	5	23
OG0001916	2	4	1	1	1	3	2	2	3	3	22
OG0001917	4	2	1	4	2	1	3	5	1	2	25
OG0001918	3	2	0	2	2	2	3	4	2	2	22
OG0001919	5	1	2	1	2	2	3	5	1	1	23
OG0001920	2	3	2	2	2	3	3	4	1	2	24
OG0001921	3	3	2	2	1	2	2	6	1	2	24
OG0001922	3	1	3	0	2	2	2	6	2	2	23
OG0001923	2	3	5	1	1	1	3	6	2	2	26
OG0001924	3	2	2	3	1	5	1	6	0	2	25
OG0001925	2	0	1	1	7	2	1	4	0	4	22
OG0001926	2	3	0	0	3	2	1	5	2	2	20
OG0001927	4	2	1	1	0	3	1	4	3	3	22
OG0001928	2	8	0	2	1	1	2	2	2	2	22
OG0001929	2	2	1	2	1	2	1	9	1	2	23
OG0001930	2	3	1	3	2	3	3	4	1	2	24
OG0001931	4	2	2	1	2	3	2	5	1	1	23
OG0001932	2	2	1	1	4	2	3	4	2	1	22
OG0001933	2	2	0	0	1	2	3	4	3	3	20
OG0001934	2	2	1	2	1	4	3	4	2	2	23
OG0001935	4	2	2	2	1	2	3	4	2	2	24
OG0001936	2	2	2	1	1	4	1	5	3	2	23
OG0001937	4	2	2	1	2	3	3	2	2	2	23
OG0001938	1	3	0	4	0	2	5	6	2	1	24
OG0001939	3	2	2	1	2	2	1	5	3	2	23
OG0001940	4	3	2	2	1	3	1	4	1	3	24
OG0001941	2	2	1	1	3	3	5	3	1	1	22
OG0001942	2	2	2	3	2	2	2	6	2	2	25
OG0001943	2	4	0	3	2	4	1	2	3	2	23
OG0001944	2	3	1	2	2	1	2	6	2	2	23
OG0001945	2	3	0	0	2	3	2	4	2	2	20
OG0001946	2	3	2	3	2	3	3	4	2	1	25
OG0001947	3	2	0	2	2	3	2	5	1	2	22
OG0001948	7	2	0	1	2	2	2	3	1	1	21
OG0001949	2	3	3	1	2	2	3	4	2	2	24
OG0001950	3	4	1	2	2	3	5	0	2	1	23
OG0001951	3	2	1	0	2	4	2	3	2	2	21
OG0001952	1	2	2	1	2	6	2	1	1	5	23
OG0001953	6	2	1	1	1	3	4	2	1	1	22
OG0001954	2	3	0	2	2	2	2	6	1	2	22
OG0001955	1	3	3	2	2	2	3	4	3	2	25
OG0001956	2	2	2	3	1	2	2	7	2	2	25
OG0001957	1	4	0	3	2	1	3	6	0	3	23
OG0001958	2	4	7	1	1	2	4	4	1	2	28
OG0001959	2	3	0	1	2	2	4	3	2	2	21
OG0001960	3	5	1	1	1	2	1	3	1	4	22
OG0001961	4	4	1	2	2	2	2	4	1	1	23
OG0001962	3	4	0	2	2	2	2	4	1	2	22
OG0001963	2	3	2	3	2	3	3	4	2	1	25
OG0001964	1	6	2	2	2	2	3	2	2	2	24
OG0001965	1	3	7	1	1	2	3	6	2	2	28
OG0001966	2	4	5	1	1	1	1	8	1	2	26
OG0001967	1	1	1	3	1	3	3	2	8	1	24
OG0001968	6	3	2	2	2	1	3	3	0	2	24
OG0001969	2	3	2	6	2	2	2	4	3	2	28
OG0001970	1	4	2	0	1	3	1	4	1	5	22
OG0001971	3	2	1	3	2	4	2	3	2	2	24
OG0001972	1	4	1	2	1	3	3	5	1	2	23
OG0001973	1	3	2	2	2	4	1	4	2	3	24
OG0001974	3	3	0	1	3	1	2	5	1	2	21
OG0001975	4	4	6	1	2	3	2	2	1	2	27
OG0001976	1	1	1	2	1	2	2	10	1	2	23
OG0001977	3	3	1	1	3	3	0	4	2	2	22
OG0001978	3	3	2	2	1	2	3	3	2	3	24
OG0001979	2	2	2	0	1	4	4	1	5	1	22
OG0001980	1	2	2	1	3	2	3	5	2	2	23
OG0001981	2	2	6	1	2	2	4	6	1	1	27
OG0001982	1	3	1	4	1	4	8	2	0	1	25
OG0001983	3	4	1	1	2	2	1	4	2	2	22
OG0001984	2	2	4	1	3	3	2	4	2	2	25
OG0001985	1	2	0	1	2	3	3	5	2	2	21
OG0001986	2	1	1	3	0	0	2	4	0	11	24
OG0001987	2	3	2	1	1	3	1	3	3	4	23
OG0001988	1	2	0	3	1	2	4	6	2	2	23
OG0001989	2	3	0	0	2	3	3	5	1	1	20
OG0001990	1	3	1	2	2	1	5	5	1	2	23
OG0001991	1	3	2	2	1	3	2	5	3	2	24
OG0001992	2	2	1	2	2	3	3	6	1	1	23
OG0001993	2	4	3	3	2	3	1	6	0	2	26
OG0001994	2	4	1	1	2	0	3	4	2	3	22
OG0001995	1	3	1	2	1	6	4	1	1	3	23
OG0001996	3	2	1	1	1	1	1	1	1	10	22
OG0001997	2	2	3	1	1	4	4	4	2	1	24
[truncated: 20,363 more rows]

## Sheet: Data S2
Data S2 TF andTR families were identified in C. officinalis
Gene ID	Name	Type
Co1010.1	NAC	TF
Co1030.1	B3	TF
Co1060.7	MYB-related	TF
Co1250.1	AP2/ERF-ERF	TF
Co1260.1	bHLH	TF
Co1350.1	C3H	TF
Co1380.1	MYB-related	TF
Co1520.3	MYB-related	TF
Co1530.1	MADS-M-type	TF
Co1640.1	TRAF	TR
Co1720.1	NAC	TF
Co1780.1	LIM	TF
Co1920.1	SET	TR
Co2030.1	C2H2	TF
Co2040.1	C2H2	TF
Co2065.1	SBP	TF
Co2210.1	NAC	TF
Co2220.1	NAC	TF
Co2230.1	NAC	TF
Co2250.1	NAC	TF
Co2340.1	bHLH	TF
Co2580.1	SET	TR
Co2670.3	SNF2	TR
Co3040.3	bHLH	TF
Co3150.1	GNAT	TR
Co3490.1	NAC	TF
Co3650.1	GNAT	TR
Co3750.1	SNF2	TR
Co3790.1	C3H	TF
Co3800.1	AP2/ERF-ERF	TF
Co3840.1	C2H2	TF
Co3970.1	bZIP	TF
Co4050.1	SET	TR
Co4100.1	AUX/IAA	TR
Co4240.2	AUX/IAA	TR
Co4250.1	AUX/IAA	TR
Co4370.1	AP2/ERF-ERF	TF
Co4390.1	TRAF	TR
Co4445.2	C2H2	TF
Co4500.1	Others	TR
Co4550.2	AUX/IAA	TR
Co4880.1	ARID	TR
Co4990.1	C3H	TF
Co5120.2	SNF2	TR
Co5230.5	HB-HD-ZIP	TF
Co5290.1	Others	TR
Co5380.3	PHD	TR
Co5420.2	OFP	TF
Co5490.1	SNF2	TR
Co5690.1	TAZ	TR
Co5805.1	bHLH	TF
Co5830.3	SET	TR
Co5930.1	B3	TF
Co6040.1	Others	TR
Co6045.35	Others	TR
Co6070.1	bZIP	TF
Co6160.1	AP2/ERF-ERF	TF
Co6170.2	bHLH	TF
Co6180.1	MYB	TF
Co6280.1	LOB	TF
Co6850.1	bZIP	TF
Co6920.1	OFP	TF
Co7050.2	Others	TR
Co7520.3	GRAS	TF
Co7530.1	GRAS	TF
Co7640.3	C2C2-Dof	TF
Co7900.1	LOB	TF
Co7980.1	NF-YC	TF
Co8000.1	C2C2-GATA	TF
Co8010.1	C2C2-GATA	TF
Co8290.1	C2H2	TF
Co8320.4	bZIP	TF
Co8465.1	C2C2-YABBY	TF
Co8600.3	SNF2	TR
Co8620.3	Jumonji	TR
Co8810.1	MYB	TF
Co8970.4	NF-YC	TF
Co8985.1	B3	TF
Co9030.1	NF-YB	TF
Co9060.4	Jumonji	TR
Co9530.3	bHLH	TF
Co9540.1	MYB	TF
Co9710.2	MYB-related	TF
Co9770.1	MYB	TF
Co10120.1	bHLH	TF
Co10170.4	NF-X1	TF
Co10200.1	LIM	TF
Co10240.2	FAR1	TF
Co10320.1	C3H	TF
Co10450.3	Others	TR
Co10470.1	Others	TR
Co10480.1	C2H2	TF
Co10610.1	bHLH	TF
Co11100.4	SNF2	TR
Co11510.1	GeBP	TF
Co11950.1	Jumonji	TR
Co12260.1	NAC	TF
Co12540.1	bHLH	TF
Co12610.1	AP2/ERF-ERF	TF
Co12630.1	AP2/ERF-ERF	TF
Co12860.1	bHLH	TF
Co12890.1	AP2/ERF-ERF	TF
Co12980.1	AP2/ERF-ERF	TF
Co13260.1	AP2/ERF-RAV	TF
Co13290.1	C2H2	TF
Co13300.1	GARP-G2-like	TF
Co13450.1	Trihelix	TF
Co13600.1	bZIP	TF
Co13960.1	WRKY	TF
Co14030.1	SET	TR
Co14350.2	MYB	TF
Co14410.1	Whirly	TF
Co14440.1	zf-HD	TF
Co14510.1	Alfin-like	TF
Co14580.3	C2H2	TF
Co14600.1	GARP-G2-like	TF
Co14685.3	BBR-BPC	TF
Co14687.1	zf-HD	TF
Co14920.1	GRAS	TF
Co15050.1	AUX/IAA	TR
Co15360.1	AP2/ERF-ERF	TF
Co15580.1	AUX/IAA	TR
Co15720.1	MYB-related	TF
Co16060.1	AP2/ERF-AP2	TF
Co16070.1	TUB	TF
Co16490.1	MYB	TF
Co16530.1	LOB	TF
Co16640.1	B3	TF
Co16710.1	TAZ	TR
Co17040.2	STAT	TF
Co17310.2	MADS-M-type	TF
Co17380.1	Tify	TF
Co17460.2	MYB-related	TF
Co17520.2	MYB-related	TF
Co17590.3	NF-YA	TF
Co17770.1	SET	TR
Co17920.1	HB-HD-ZIP	TF
Co17950.1	MYB	TF
Co18330.2	MYB-related	TF
Co18335.3	GNAT	TR
Co18400.1	bHLH	TF
Co18570.1	MYB	TF
Co18710.1	MYB	TF
Co18750.3	MADS-M-type	TF
Co18790.1	RWP-RK	TF
Co18835.1	zf-HD	TF
Co18860.1	WRKY	TF
Co18950.2	DDT	TF
Co18960.1	MYB-related	TF
Co19000.2	MYB-related	TF
Co19040.1	NAC	TF
Co19050.1	Others	TR
Co19180.1	Tify	TF
Co19210.1	AP2/ERF-ERF	TF
Co19220.1	B3-ARF	TF
Co19270.1	Others	TR
Co19350.3	BES1	TF
Co19490.1	bZIP	TF
Co19700.3	HB-BELL	TF
Co19790.2	SRS	TF
Co19850.1	B3-ARF	TF
Co19860.2	C3H	TF
Co20640.2	RWP-RK	TF
Co20693.1	HMG	TR
Co20696.2	HMG	TR
Co20700.1	HB-WOX	TF
Co20710.1	HB-WOX	TF
Co20910.1	ARID	TR
Co20980.1	SBP	TF
Co21000.1	PLATZ	TF
Co21150.2	mTERF	TR
Co21200.1	Trihelix	TF
Co21340.1	C2C2-Dof	TF
Co21450.1	GRAS	TF
Co21580.1	C3H	TF
Co21780.2	TRAF	TR
Co21910.1	AP2/ERF-ERF	TF
Co21970.1	NF-YB	TF
Co22070.1	bZIP	TF
Co22130.1	MADS-M-type	TF
Co22190.1	AP2/ERF-ERF	TF
Co22490.2	bHLH	TF
Co22590.2	MADS-M-type	TF
Co22640.1	MYB	TF
Co22810.1	AP2/ERF-ERF	TF
Co22985.1	AP2/ERF-ERF	TF
Co23380.2	HB-KNOX	TF
Co23420.2	C2C2-YABBY	TF
Co23810.1	Others	TR
Co24040.2	GNAT	TR
Co24190.3	Others	TR
Co24200.1	Others	TR
Co24210.1	Others	TR
Co24220.1	Others	TR
Co24230.1	Others	TR
Co24250.1	Others	TR
Co24260.2	MADS-MIKC	TF
Co24590.1	AP2/ERF-ERF	TF
Co24610.1	SET	TR
Co24625.1	C2H2	TF
Co25250.3	C2H2	TF
Co25280.1	TUB	TF
Co25330.1	bHLH	TF
Co25340.3	MYB	TF
Co25440.1	C2C2-CO-like	TF
Co25550.1	GARP-G2-like	TF
Co25560.1	AP2/ERF-RAV	TF
Co25580.1	NAC	TF
Co26220.1	GNAT	TR
Co26260.1	bHLH	TF
Co26310.1	MADS-MIKC	TF
Co26590.2	C2H2	TF
Co26610.1	C2H2	TF
Co26680.4	B3	TF
Co26760.1	SET	TR
Co26780.2	MYB	TF
Co26790.1	C2C2-Dof	TF
Co26870.1	NAC	TF
Co26945.1	bHLH	TF
Co26960.1	HB-HD-ZIP	TF
Co27045.4	HB-HD-ZIP	TF
Co27220.1	Others	TR
Co27240.1	Others	TR
Co27250.1	Others	TR
Co27260.1	Others	TR
Co27270.1	Others	TR
Co27280.1	Others	TR
Co27320.1	Others	TR
Co27360.1	SBP	TF
Co27370.1	SBP	TF
Co27730.1	C2H2	TF
Co27740.1	bHLH	TF
Co28050.1	C2C2-CO-like	TF
Co28160.1	AP2/ERF-ERF	TF
Co28300.1	B3	TF
Co28310.2	C2C2-Dof	TF
Co28360.1	AP2/ERF-ERF	TF
Co28370.2	AP2/ERF-ERF	TF
Co28420.1	HB-other	TF
Co28450.1	MADS-M-type	TF
Co28460.1	MADS-M-type	TF
Co28470.1	NAC	TF
Co28520.2	VOZ	TF
Co29160.1	C2C2-Dof	TF
Co29280.1	WRKY	TF
Co29560.1	C3H	TF
Co29570.1	C3H	TF
Co29600.2	C3H	TF
Co29860.1	WRKY	TF
Co29962.1	MADS-M-type	TF
Co30135.1	Tify	TF
Co30210.1	TCP	TF
Co30330.3	B3-ARF	TF
Co30460.1	C3H	TF
Co30490.1	HB-HD-ZIP	TF
Co30500.2	NF-YA	TF
Co30650.1	WRKY	TF
Co30670.1	bHLH	TF
Co30810.1	Jumonji	TR
Co30970.3	C2H2	TF
Co31040.1	PLATZ	TF
Co31140.2	MADS-MIKC	TF
Co31320.1	LOB	TF
Co31630.1	MADS-M-type	TF
Co31640.1	MADS-M-type	TF
Co31760.1	SWI/SNF-BAF60b	TR
Co32070.2	GNAT	TR
Co32130.1	IWS1	TR
Co32150.1	bZIP	TF
Co32240.1	GARP-G2-like	TF
Co32330.1	HSF	TF
Co32360.1	C3H	TF
Co32510.1	NAC	TF
Co32540.1	C2C2-LSD	TF
Co32640.1	bHLH	TF
Co32700.1	PLATZ	TF
Co32770.1	NAC	TF
Co32870.3	NAC	TF
Co33060.2	NAC	TF
Co33070.1	MADS-M-type	TF
Co33240.1	Trihelix	TF
Co33280.1	NAC	TF
Co33400.2	SET	TR
Co33420.1	PHD	TR
Co33760.1	AP2/ERF-ERF	TF
Co34170.3	B3-ARF	TF
Co34180.2	NAC	TF
Co34190.1	NAC	TF
Co34310.1	B3-ARF	TF
Co34370.1	C2H2	TF
Co34390.1	B3-ARF	TF
Co34410.1	B3-ARF	TF
Co34650.1	HB-HD-ZIP	TF
Co34670.1	MYB	TF
Co34790.1	C2H2	TF
Co35240.1	B3-ARF	TF
Co35460.1	bHLH	TF
Co35515.1	MYB	TF
Co35520.1	B3-ARF	TF
Co35540.1	B3-ARF	TF
Co35560.1	TCP	TF
Co36000.1	LOB	TF
Co36060.1	AP2/ERF-ERF	TF
Co42990.1	bZIP	TF
Co43000.2	PLATZ	TF
Co43160.1	AP2/ERF-ERF	TF
Co43245.2	SET	TR
Co43640.1	TUB	TF
Co43700.1	bZIP	TF
Co43950.1	B3	TF
Co44810.1	GeBP	TF
Co44830.1	AP2/ERF-ERF	TF
Co45249.6	bZIP	TF
Co46264.1	HSF	TF
Co46408.1	MADS-M-type	TF
Co46480.1	HB-WOX	TF
Co46768.1	AP2/ERF-ERF	TF
Co47270.1	TUB	TF
Co47655.1	C2C2-Dof	TF
Co47760.1	MADS-M-type	TF
Co47870.1	E2F-DP	TF
Co48000.1	MYB	TF
Co48150.1	MADS-M-type	TF
Co48195.1	C3H	TF
Co48310.2	SNF2	TR
Co48500.1	Tify	TF
Co49010.1	MYB-related	TF
Co49120.1	AP2/ERF-ERF	TF
Co49130.1	C2C2-CO-like	TF
Co49190.2	Others	TR
Co49475.1	B3	TF
Co49480.2	B3	TF
Co49520.1	SWI/SNF-BAF60b	TR
Co49560.1	GARP-G2-like	TF
Co49720.2	bZIP	TF
Co49770.1	bHLH	TF
Co49900.1	C2H2	TF
Co49950.3	MYB-related	TF
Co50410.2	SNF2	TR
Co50420.1	GRAS	TF
Co50600.2	GRAS	TF
Co50620.1	PHD	TR
Co50640.1	AP2/ERF-ERF	TF
Co50680.1	B3	TF
Co51070.2	bHLH	TF
Co51120.1	B3	TF
Co51140.1	bHLH	TF
Co51190.1	AP2/ERF-AP2	TF
Co51220.1	C2H2	TF
Co51600.1	C2C2-GATA	TF
Co51700.1	C2C2-Dof	TF
Co51950.1	AUX/IAA	TR
Co52150.2	HB-HD-ZIP	TF
Co52520.1	FAR1	TF
Co52830.1	AUX/IAA	TR
Co52880.1	NAC	TF
Co52890.1	NAC	TF
Co53160.1	SBP	TF
Co53170.1	AP2/ERF-ERF	TF
Co53230.1	TCP	TF
Co53320.1	TUB	TF
Co53910.1	AP2/ERF-ERF	TF
Co54060.1	Trihelix	TF
Co54160.1	NF-YA	TF
Co54330.1	NAC	TF
Co54760.1	MADS-M-type	TF
Co54830.3	NF-YC	TF
Co55110.2	C2H2	TF
Co55580.1	GRAS	TF
Co55600.1	WRKY	TF
Co55650.1	ARID	TR
Co55750.1	BSD	TF
Co55755.1-1R	TRAF	TR
Co55760.1	TRAF	TR
Co55950.1	GeBP	TF
Co55970.1	TAZ	TR
Co56010.2	NAC	TF
Co56160.1	MYB	TF
Co56170.2	NF-YC	TF
Co56380.2	mTERF	TR
Co56650.1	MYB	TF
Co57560.1	MYB	TF
Co58100.1	TCP	TF
Co58210.1	Others	TR
Co58220.1	MYB-related	TF
Co59530.1	bZIP	TF
Co59640.2	bHLH	TF
Co59750.1	B3-ARF	TF
Co59810.1	MADS-M-type	TF
Co59890.2	Others	TR
Co59940.2	Others	TR
Co60040.1	MADS-M-type	TF
Co60240.1	NAC	TF
Co60250.1	Others	TR
Co60280.1	NAC	TF
Co60300.1	NAC	TF
Co60340.1	NAC	TF
Co60350.1	NAC	TF
Co60380.1	NAC	TF
Co60880.1	MADS-M-type	TF
Co60920.1	MADS-M-type	TF
Co61110.1	NAC	TF
Co61140.1	SNF2	TR
Co61660.7	bHLH	TF
Co61730.1	GeBP	TF
Co61940.2	TUB	TF
Co61960.1	mTERF	TR
Co61970.6	mTERF	TR
Co61980.1	mTERF	TR
Co61990.1	mTERF	TR
Co62010.1	mTERF	TR
Co62085.1	mTERF	TR
Co62110.1	mTERF	TR
Co62120.1	mTERF	TR
Co62150.1	mTERF	TR
Co62300.1	WRKY	TF
Co62310.1	Jumonji	TR
Co62360.1	HB-KNOX	TF
Co62490.1	mTERF	TR
Co62700.1	NAC	TF
Co62830.1	SWI/SNF-SWI3	TR
Co62975.1	bHLH	TF
Co62990.1	HB-KNOX	TF
Co63030.2	AP2/ERF-ERF	TF
Co63100.2	GRAS	TF
Co63490.4	ARID	TR
Co63650.1	bHLH	TF
Co63820.1	Others	TR
Co63910.1	MYB	TF
Co64000.1	WRKY	TF
Co64100.2	NAC	TF
Co64105.1	NAC	TF
Co64280.1	TRAF	TR
Co64380.1	AP2/ERF-ERF	TF
Co64530.1	RWP-RK	TF
Co64620.1	C2C2-Dof	TF
Co65300.1	MADS-M-type	TF
Co65330.1	MADS-M-type	TF
Co65360.1	MADS-M-type	TF
Co65620.1	LOB	TF
Co65910.1	NAC	TF
Co66140.1	C2H2	TF
Co66170.1	PHD	TR
Co66230.1	MYB	TF
Co66340.1	Others	TR
Co66350.1	GRAS	TF
Co66370.1	MYB	TF
Co66380.1	MYB	TF
Co66390.1	MYB	TF
Co66420.1	GeBP	TF
Co66470.1	bHLH	TF
Co66550.1	WRKY	TF
Co66560.1	WRKY	TF
Co66600.1	WRKY	TF
Co66810.3	C3H	TF
Co67100.1	LOB	TF
Co67220.1	TAZ	TR
Co67260.1	TCP	TF
Co67310.1	CAMTA	TF
Co67710.1	GARP-ARR-B	TF
Co67970.1	HSF	TF
Co68120.1	BBR-BPC	TF
Co68130.1	C2H2	TF
Co68150.1	WRKY	TF
Co68200.1	C3H	TF
Co68210.1	Others	TR
Co68240.1	bHLH	TF
Co68320.1	MYB	TF
Co68510.1	LOB	TF
Co68520.1	C2C2-CO-like	TF
Co68550.2	AP2/ERF-ERF	TF
Co68640.1	bZIP	TF
Co68670.1	GARP-G2-like	TF
Co68800.2	TCP	TF
Co68810.1	bHLH	TF
Co68840.1	AP2/ERF-RAV	TF
Co68880.1	bZIP	TF
Co68920.1	bHLH	TF
Co69010.1	bHLH	TF
Co69120.1	MADS-MIKC	TF
Co69170.1	SBP	TF
Co69180.1	C2C2-YABBY	TF
Co69310.2	WRKY	TF
Co69490.1	NAC	TF
Co69540.2	MADS-M-type	TF
Co69560.2	MYB	TF
Co69570.1	C2C2-Dof	TF
Co69580.2	GARP-G2-like	TF
Co69600.1	zf-HD	TF
Co69690.1	TCP	TF
Co69780.1	HB-HD-ZIP	TF
Co69810.1	WRKY	TF
Co70000.1	MYB-related	TF
Co70030.1	Others	TR
Co70060.2	Others	TR
Co70510.2	HB-KNOX	TF
Co70700.3	Tify	TF
Co70920.1	HB-HD-ZIP	TF
Co71030.1	MYB-related	TF
Co71130.1	AP2/ERF-ERF	TF
Co71200.4	bHLH	TF
Co71260.1	Whirly	TF
Co71450.1	AP2/ERF-ERF	TF
Co71520.1	AP2/ERF-ERF	TF
Co71692.1	MADS-MIKC	TF
Co71930.2	NAC	TF
Co72010.1	TCP	TF
Co72030.1	GNAT	TR
Co72050.3	C2H2	TF
Co72210.1	bHLH	TF
Co72350.1	MADS-M-type	TF
Co72360.2	AP2/ERF-ERF	TF
Co72450.1	Tify	TF
Co72570.1	AP2/ERF-AP2	TF
Co72650.2	MYB-related	TF
Co72740.1	MYB-related	TF
Co72830.2	NF-YA	TF
Co72980.1	LOB	TF
Co73100.1	SET	TR
Co73360.1	HB-HD-ZIP	TF
Co73410.1	MYB	TF
Co73730.1	EIL	TF
Co73830.1	bHLH	TF
Co73870.1	C2C2-CO-like	TF
Co74080.1	MYB	TF
Co74120.1	mTERF	TR
Co74250.1	C2H2	TF
Co74430.1	MYB	TF
Co74480.1	RWP-RK	TF
Co74500.1	bHLH	TF
Co74650.1	MYB	TF
Co74660.1	zf-HD	TF
Co74840.1	MYB-related	TF
Co74890.1	Others	TR
Co74930.1	AP2/ERF-ERF	TF
Co74950.1	Tify	TF
Co75080.2	BES1	TF
Co75240.1	zf-HD	TF
Co75340.1	C3H	TF
Co75390.1	bZIP	TF
Co75410.2	HB-BELL	TF
Co75430.1	HB-BELL	TF
Co75490.1	AP2/ERF-ERF	TF
Co75520.1	SRS	TF
Co75540.1	DBB	TF
Co75710.1	C2H2	TF
Co76110.1	ARID	TR
Co76320.1	FAR1	TF
Co76350.1	RWP-RK	TF
Co76420.1	NAC	TF
Co76510.3	ARID	TR
Co76580.1	SBP	TF
Co76590.1	PLATZ	TF
Co76710.3	SET	TR
Co76870.2	Trihelix	TF
Co76880.1	Trihelix	TF
Co76890.2	Trihelix	TF
Co76900.1	TUB	TF
Co77080.8	MADS-MIKC	TF
Co77200.1	AP2/ERF-ERF	TF
Co77250.1	PHD	TR
Co77300.1	SET	TR
Co77450.1	NAC	TF
Co77570.1	HSF	TF
Co77640.1	AP2/ERF-ERF	TF
Co77850.2	B3-ARF	TF
Co77920.1	bZIP	TF
Co77950.4	MADS-M-type	TF
Co77980.1	MADS-M-type	TF
Co78080.1	AP2/ERF-ERF	TF
Co78280.1	Jumonji	TR
Co78540.2	STAT	TF
Co78600.2	DBB	TF
Co78700.1	BES1	TF
Co78930.1	mTERF	TR
Co79000.2	TAZ	TR
Co79180.2	MYB	TF
Co79220.1	mTERF	TR
Co79350.1	PHD	TR
Co79430.2	GARP-G2-like	TF
Co79580.4	NAC	TF
Co79700.2	AP2/ERF-AP2	TF
Co79840.2	HB-HD-ZIP	TF
Co79960.1	OFP	TF
Co80010.1	FAR1	TF
Co80390.1	AUX/IAA	TR
Co80580.1	AP2/ERF-ERF	TF
Co80590.1	WRKY	TF
Co80730.1	C2H2	TF
Co80840.1	WRKY	TF
Co01060.1	GARP-G2-like	TF
Co01200.2	AUX/IAA	TR
Co01370.1	GeBP	TF
Co01430.1	HB-HD-ZIP	TF
Co01500.1	HB-WOX	TF
Co01570.1	GRAS	TF
Co01760.2	GARP-ARR-B	TF
Co01810.1	PHD	TR
Co01818.1	PLATZ	TF
Co01830.2	Others	TR
Co01930.2	BBR-BPC	TF
Co01940.3	C2H2	TF
Co02060.1	GARP-G2-like	TF
Co02070.2	C2H2	TF
Co02080.3	C2H2	TF
Co02090.1	SNF2	TR
Co02160.1	C3H	TF
Co02450.2	NAC	TF
Co02470.1	Alfin-like	TF
Co02540.2	zf-HD	TF
Co02740.1	Whirly	TF
Co02820.2	MYB	TF
Co03050.2	mTERF	TR
Co03060.2	MADS-M-type	TF
Co03340.1	WRKY	TF
Co03500.1	GARP-G2-like	TF
Co03710.1	MADS-MIKC	TF
Co04038.1	bZIP	TF
Co04740.1	TRAF	TR
Co04845.1	GNAT	TR
Co04880.1	WRKY	TF
Co04890.1	GRAS	TF
Co05330.1	TRAF	TR
Co05900.1	SET	TR
Co06020.1	GARP-G2-like	TF
Co06025.1	GNAT	TR
Co06200.2	GRF	TF
Co12646.1	PLATZ	TF
Co12900.1	bZIP	TF
Co12940.1	bZIP	TF
Co13150.1	bZIP	TF
Co13370.2	SNF2	TR
Co13570.1	NF-YB	TF
Co13960.1	MYB-related	TF
Co13985.1	B3	TF
Co14210.2	MADS-MIKC	TF
Co14760.3	bHLH	TF
Co14880.1	SWI/SNF-BAF60b	TR
Co15740.1	C2H2	TF
Co16210.1	B3	TF
Co16390.2	SNF2	TR
Co16400.1	HB-BELL	TF
Co16485.1	SWI/SNF-BAF60b	TR
Co16720.1	MYB	TF
Co16770.1	bZIP	TF
Co16910.1	bHLH	TF
Co17040.1	NAC	TF
Co17150.1	RWP-RK	TF
Co17180.1	C2H2	TF
Co17410.3	ARID	TR
Co17560.1	HMG	TR
Co17820.1	Others	TR
Co17870.1	CSD	TF
Co17900.1	SET	TR
Co17950.1	HB-WOX	TF
Co18060.1	NAC	TF
Co18090.1	SWI/SNF-BAF60b	TR
Co18120.1	SRS	TF
Co18160.1	bZIP	TF
Co18280.2	TUB	TF
Co18300.3	bHLH	TF
Co18328.1	MYB-related	TF
Co18350.1	zf-HD	TF
Co18380.1	C2C2-GATA	TF
Co18490.2	C2H2	TF
Co18500.1	OFP	TF
Co18550.1	HB-other	TF
Co18760.3	SNF2	TR
Co18850.1	SET	TR
Co19260.2	PHD	TR
Co19385.1	C2H2	TF
Co19510.1	LOB	TF
Co19640.2	SET	TR
Co19810.1	C3H	TF
Co19820.1	LOB	TF
Co20110.2	CPP	TF
Co20180.2	bHLH	TF
Co20280.1	C3H	TF
Co20400.2	GARP-G2-like	TF
Co20570.2	GARP-G2-like	TF
Co20825.1	ULT	TF
Co20880.1	AP2/ERF-ERF	TF
Co21060.1	CSD	TF
Co21230.3	bZIP	TF
Co21240.1	BBR-BPC	TF
Co21320.1	Others	TR
Co21400.2	SRS	TF
Co21450.2	SNF2	TR
Co21710.1	mTERF	TR
Co21900.1	WRKY	TF
Co22200.1	AP2/ERF-ERF	TF
Co22300.1	CAMTA	TF
Co22430.1	HB-HD-ZIP	TF
Co22540.1	MADS-MIKC	TF
Co22630.2	MADS-MIKC	TF
Co22670.4	AUX/IAA	TR
Co22740.1	SET	TR
Co22750.3	bHLH	TF
Co22760.1	bHLH	TF
Co22770.1	bHLH	TF
Co22800.1	HB-HD-ZIP	TF
Co22840.1	GRF	TF
Co22850.2	bZIP	TF
Co22910.1	GNAT	TR
Co23060.1	GNAT	TR
Co23290.1	MYB	TF
Co23320.1	WRKY	TF
Co23340.1	AP2/ERF-ERF	TF
Co23380.1	SET	TR
Co23660.2	LOB	TF
Co23740.2	SET	TR
Co23760.4	HB-BELL	TF
Co24260.1	bHLH	TF
Co24430.1	NAC	TF
Co24570.1	WRKY	TF
Co24645.3	B3	TF
Co24650.1	B3	TF
Co24680.6	B3	TF
Co24681.1	B3	TF
Co24690.2	B3	TF
Co24696.1	B3	TF
Co24700.1	B3	TF
Co24740.1	SET	TR
Co24790.1	C2C2-CO-like	TF
Co24830.1	C3H	TF
Co24840.1	MADS-M-type	TF
Co25000.1	WRKY	TF
Co25170.3	PHD	TR
Co25180.1	GARP-ARR-B	TF
Co25230.1	MYB	TF
Co25620.2	DBP	TF
Co25650.1	GeBP	TF
Co25820.1	AP2/ERF-ERF	TF
Co25900.1	C3H	TF
Co26150.1	HSF	TF
Co26320.1	MADS-M-type	TF
Co26580.1	C2C2-YABBY	TF
Co26940.1	C2H2	TF
Co26950.1	MYB	TF
Co26960.1	MYB	TF
Co27050.1	EIL	TF
Co27070.1	Others	TR
Co27110.2	FAR1	TF
Co27220.2	HB-BELL	TF
Co27300.1	NAC	TF
Co27470.1	NF-YB	TF
Co27930.5	PLATZ	TF
Co27990.1	HB-BELL	TF
Co28160.1	bHLH	TF
Co28200.1	C2H2	TF
Co28290.5	SNF2	TR
Co28340.1	C2C2-GATA	TF
Co28350.1	B3-ARF	TF
Co28450.1	C3H	TF
Co28500.1	LOB	TF
Co28510.1	C2C2-Dof	TF
Co28550.3	AP2/ERF-AP2	TF
Co28610.1	HB-WOX	TF
Co28700.1	MADS-M-type	TF
Co28710.1	C2H2	TF
Co28810.1	C2C2-Dof	TF
Co29060.1	GRAS	TF
Co29065.1	GRAS	TF
Co29660.1	C2H2	TF
Co30090.1	GNAT	TR
Co30130.1	LOB	TF
Co30250.1	WRKY	TF
Co30340.2	LOB	TF
Co30400.1	OFP	TF
Co30420.1	MYB-related	TF
Co30424.1	MYB-related	TF
Co30432.1	MYB-related	TF
Co30470.1	B3	TF
Co30590.1	WRKY	TF
Co31070.1	TCP	TF
Co31180.1	MYB	TF
Co31210.1	bHLH	TF
Co31215.1	bHLH	TF
Co31220.2	bHLH	TF
Co31230.1	AP2/ERF-ERF	TF
Co31310.1	LOB	TF
Co31370.6	bZIP	TF
Co31380.1	DBB	TF
Co31650.1	SET	TR
Co32020.1	GNAT	TR
Co32030.1	GNAT	TR
Co32100.1	OFP	TF
Co32250.1	FAR1	TF
Co32310.1	Others	TR
Co32370.1	HB-HD-ZIP	TF
Co32460.1	MYB	TF
Co32550.2	Rcd1-like	TR
Co32700.7	LUG	TR
Co32930.2	C3H	TF
Co33290.2	SET	TR
Co33310.2	AUX/IAA	TR
Co33350.5	Others	TR
Co33480.1	NAC	TF
Co33500.1	C2C2-CO-like	TF
Co33550.1	Trihelix	TF
Co33710.2	AP2/ERF-ERF	TF
Co33810.1	SBP	TF
Co33835.1	C3H	TF
Co33860.1	B3-ARF	TF
Co33880.2	HB-WOX	TF
Co34140.1	C2C2-Dof	TF
Co34440.1	MADS-M-type	TF
Co34450.2	HMG	TR
Co34600.1	Tify	TF
Co34620.1	mTERF	TR
Co34710.1	HB-HD-ZIP	TF
Co34720.1	NF-YA	TF
Co34820.1	bHLH	TF
Co34830.2	WRKY	TF
Co34880.1	Jumonji	TR
Co35160.3	SET	TR
Co35310.1	B3	TF
Co35430.1	C3H	TF
Co35530.1	bZIP	TF
Co35550.1	BBR-BPC	TF
Co35605.1	SWI/SNF-BAF60b	TR
Co35700.1	AP2/ERF-ERF	TF
Co35930.1	Rcd1-like	TR
Co35940.3	HB-BELL	TF
Co36000.1	mTERF	TR
Co36010.2	E2F-DP	TF
Co36026.1	OFP	TF
Co36030.1-0R	OFP	TF
Co36050.1	OFP	TF
Co36080.1	B3	TF
Co36270.3	bZIP	TF
Co36340.1	GeBP	TF
Co36400.1	GRF	TF
Co36450.1	AP2/ERF-ERF	TF
Co36610.1	HB-other	TF
Co36720.1	PHD	TR
Co36890.2	MYB	TF
Co36960.3	MYB-related	TF
Co37000.1	TCP	TF
Co37060.2	NF-YB	TF
Co37120.1	S1Fa-like	TF
Co37260.1	WRKY	TF
Co37430.1	C2H2	TF
Co37520.1	PHD	TR
Co37590.1	C2C2-Dof	TF
Co37630.1	MYB	TF
Co37650.1	GRAS	TF
Co37740.1	C2H2	TF
Co38090.1	MYB	TF
Co38130.1	GNAT	TR
Co38250.1	Trihelix	TF
Co38300.1	GARP-G2-like	TF
Co38340.1	AP2/ERF-ERF	TF
Co38470.1	WRKY	TF
Co38560.1	IWS1	TR
Co38880.8	NF-YB	TF
Co38950.1	Jumonji	TR
Co39000.1	GNAT	TR
Co39020.1	GNAT	TR
Co39030.1	GNAT	TR
Co39250.1	AP2/ERF-ERF	TF
Co39830.2	Others	TR
Co39880.1	MYB	TF
Co39900.1	LIM	TF
Co40140.1	C3H	TF
Co40200.1	bHLH	TF
Co40210.1	MADS-M-type	TF
Co40220.1	AP2/ERF-ERF	TF
Co40260.1	GARP-G2-like	TF
Co40340.6	AP2/ERF-ERF	TF
Co40350.2	AP2/ERF-ERF	TF
Co40440.1	TRAF	TR
Co40450.1	TRAF	TR
Co40470.1	LOB	TF
Co40620.1	bZIP	TF
Co40670.2	Others	TR
Co40740.3	WRKY	TF
Co40750.1	WRKY	TF
Co40770.1	SNF2	TR
Co40950.1	bZIP	TF
Co40970.1	GARP-G2-like	TF
Co41040.1	C2H2	TF
Co41070.4	bZIP	TF
Co41130.1	bHLH	TF
Co41240.1	bHLH	TF
Co41310.1	Others	TR
Co41370.1	TRAF	TR
Co41450.1	GNAT	TR
Co41690.1	HSF	TF
Co41710.4	AP2/ERF-ERF	TF
Co41835.1	C2H2	TF
Co41900.1	C3H	TF
Co42150.1	MYB-related	TF
Co42200.1	SBP	TF
Co42280.3	bHLH	TF
Co42300.1	bHLH	TF
Co42380.2	bZIP	TF
Co42400.1	VOZ	TF
Co42410.3	C2H2	TF
Co42430.1	LOB	TF
Co42440.1	LOB	TF
Co42660.1	GARP-G2-like	TF
Co42680.1	MBF1	TR
Co42830.2	MADS-MIKC	TF
Co43000.1	NAC	TF
Co43010.5	bHLH	TF
Co43140.2	bHLH	TF
Co43280.1	FAR1	TF
Co43500.4	RWP-RK	TF
Co44020.1	mTERF	TR
Co44150.1	SET	TR
Co44430.1	MYB-related	TF
Co44730.1	Trihelix	TF
Co44745.1	WRKY	TF
Co44840.1	AP2/ERF-ERF	TF
Co44910.1	HB-HD-ZIP	TF
Co44940.1	AP2/ERF-ERF	TF
Co44980.2	SNF2	TR
Co45050.1	C2C2-GATA	TF
Co45120.1	C2H2	TF
Co45160.1	GRAS	TF
Co45190.1	C2C2-YABBY	TF
Co45410.1	LOB	TF
Co45420.1	LOB	TF
Co45480.3	GRF	TF
Co45650.1	MADS-MIKC	TF
Co45660.1	MADS-MIKC	TF
Co45680.1	TCP	TF
Co45800.1	LIM	TF
Co45880.1	BES1	TF
Co46020.3	SNF2	TR
Co46040.2	ARID	TR
Co46130.1	WRKY	TF
Co46270.1	bZIP	TF
Co46310.1	AP2/ERF-ERF	TF
Co46400.1	WRKY	TF
Co46410.1	MYB-related	TF
Co46510.1	bHLH	TF
Co46530.3	B3-ARF	TF
Co46590.2	C2C2-Dof	TF
Co46670.1	Others	TR
Co46680.1	HB-HD-ZIP	TF
Co46770.1	NAC	TF
Co46790.1	Pseudo ARR-B	TR
Co46810.1	bHLH	TF
Co46830.1	MYB-related	TF
Co46870.1	B3	TF
Co46970.1	bHLH	TF
Co46990.1	AUX/IAA	TR
Co47070.1	SBP	TF
Co47190.1	MYB	TF
Co47260.1	WRKY	TF
Co47430.1	Others	TR
Co47460.1	MYB	TF
Co47520.1	AP2/ERF-ERF	TF
Co47810.1	NF-YB	TF
Co47850.1	C3H	TF
Co47890.1	C2C2-CO-like	TF
Co47900.3	TUB	TF
Co01030.1	C2H2	TF
Co01080.2	WRKY	TF
Co01140.1	MYB	TF
Co01220.1	HB-HD-ZIP	TF
Co01320.1	Others	TR
Co01330.1	E2F-DP	TF
Co01460.1	PHD	TR
Co01470.1	HB-HD-ZIP	TF
Co01475.1-0R	HB-HD-ZIP	TF
Co01530.1	MYB	TF
Co01600.1	NAC	TF
Co01890.1	SWI/SNF-BAF60b	TR
Co01970.1	WRKY	TF
Co02150.2	TCP	TF
Co02310.1	MADS-MIKC	TF
Co02380.1	C2C2-CO-like	TF
Co02550.1	LOB	TF
Co02830.1	C3H	TF
Co02940.3	MYB	TF
Co02980.1	GNAT	TR
Co02990.1	HSF	TF
Co03200.1	NAC	TF
Co03260.1	HB-HD-ZIP	TF
Co03450.1	GRAS	TF
Co03590.1	SWI/SNF-BAF60b	TR
Co03660.3	HB-WOX	TF
Co03750.2	SET	TR
Co03760.1	LOB	TF
Co04030.3	GARP-G2-like	TF
Co04060.1	NAC	TF
Co04070.1	NAC	TF
Co04100.1	MADS-M-type	TF
Co04280.2	Others	TR
Co04380.1	SET	TR
Co04410.1	NAC	TF
Co04420.1	NAC	TF
Co04430.1	NAC	TF
Co04450.1	GARP-G2-like	TF
Co04580.1	Others	TR
Co04670.1	WRKY	TF
Co04730.1	AUX/IAA	TR
Co04850.1	CPP	TF
Co04930.1	GeBP	TF
Co05670.2	PHD	TR
Co05675.1	TRAF	TR
Co05690.2	NF-YA	TF
Co05860.1	MADS-M-type	TF
Co06010.1	SNF2	TR
Co06120.1	bHLH	TF
Co06160.2	B3	TF
Co06190.1	TRAF	TR
Co06220.1	B3	TF
Co06250.2	FAR1	TF
Co06380.1	TUB	TF
Co06400.3	SNF2	TR
Co06410.1	C3H	TF
Co06490.1	MYB	TF
Co06740.1	C2C2-GATA	TF
Co07340.1	bHLH	TF
Co07500.1	FAR1	TF
Co07610.3	Jumonji	TR
Co07650.1	C2C2-CO-like	TF
Co07670.1	SET	TR
Co07740.4	MYB-related	TF
Co08500.1	MYB	TF
Co08505.3	C3H	TF
Co09230.1	MYB	TF
Co09370.3	MYB	TF
Co09600.7	MYB-related	TF
Co09735.1	S1Fa-like	TF
Co10000.1	Trihelix	TF
Co10030.1	Trihelix	TF
Co10040.1	Trihelix	TF
Co10113.1	MYB-related	TF
Co10390.3	SWI/SNF-SWI3	TR
Co10470.1	C2H2	TF
Co10480.3	NAC	TF
Co10490.2	NAC	TF
Co10500.1	NAC	TF
Co10580.1	MYB-related	TF
Co10590.1	MYB-related	TF
Co10760.1	GARP-G2-like	TF
Co10800.1	bZIP	TF
Co10820.2	IWS1	TR
Co11020.1	AP2/ERF-ERF	TF
Co11090.1	LOB	TF
Co11100.1	Trihelix	TF
Co11200.1	Alfin-like	TF
Co11260.1	HB-WOX	TF
Co11280.2	MYB	TF
Co11440.1	MYB	TF
Co11450.1	MYB	TF
Co11580.3	B3	TF
Co12130.1	C3H	TF
Co12250.4	bZIP	TF
Co12280.1	RB	TR
Co12480.1	NF-YC	TF
Co12680.1	C3H	TF
Co12720.1	MYB	TF
Co12730.1	GARP-G2-like	TF
Co12810.1	SNF2	TR
Co12820.1	MYB	TF
Co12890.1	Others	TR
Co12910.1	NAC	TF
Co12977.1	NAC	TF
Co12980.1	TAZ	TR
Co13040.1	GARP-G2-like	TF
Co13350.1	ARID	TR
Co13540.1	MYB	TF
Co13682.1	SWI/SNF-SWI3	TR
Co13810.2	C2H2	TF
Co13840.1	GRAS	TF
Co13850.1	LOB	TF
Co13890.1	MYB	TF
Co13960.1	GRF	TF
Co14020.1	NF-YA	TF
Co14180.1	Trihelix	TF
Co14230.1	AP2/ERF-ERF	TF
Co14740.2	PHD	TR
Co14980.2	PHD	TR
Co15030.1	TCP	TF
Co15170.1	NAC	TF
Co15210.1	AP2/ERF-ERF	TF
Co15270.1	SBP	TF
Co15500.1	NAC	TF
Co15510.1	NAC	TF
Co15540.1	AUX/IAA	TR
Co16160.1	CPP	TF
Co16280.2	AP2/ERF-ERF	TF
Co16350.1	MYB-related	TF
Co16500.1	AUX/IAA	TR
Co16600.1	SNF2	TR
Co16770.1	AP2/ERF-ERF	TF
Co16857.2	GARP-ARR-B	TF
Co16870.1	C2C2-GATA	TF
Co16940.1	CAMTA	TF
Co17010.1	B3	TF
Co17600.1	AUX/IAA	TR
Co17609.2	bZIP	TF
Co17730.1	NAC	TF
Co17860.1	Tify	TF
Co18010.1	HB-WOX	TF
Co18100.1	MYB	TF
Co18400.1	NAC	TF
Co18550.3	TCP	TF
Co18640.2	C3H	TF
Co18650.1	MADS-M-type	TF
Co18870.1	mTERF	TR
Co18960.1	B3	TF
Co18990.2	B3	TF
Co19080.4	SWI/SNF-BAF60b	TR
Co19184.2	B3	TF
Co19210.1	SNF2	TR
Co19290.3	bZIP	TF
Co19360.2	C3H	TF
Co19510.2	HB-PHD	TF
Co19580.1	C2H2	TF
Co19860.2	bHLH	TF
Co20010.1	SNF2	TR
Co20280.1	PHD	TR
Co20310.1	AP2/ERF-ERF	TF
Co20750.1	C2C2-GATA	TF
Co20770.1	EIL	TF
Co20800.1	Rcd1-like	TR
Co20840.1	AP2/ERF-AP2	TF
Co20880.1	C2H2	TF
Co20910.1	NF-YA	TF
Co21175.1	C2C2-GATA	TF
Co21270.1	C2C2-Dof	TF
Co21330.1	bHLH	TF
Co21350.2	MED6	TR
Co21430.2	MYB-related	TF
Co21810.1	C3H	TF
Co21820.1	SET	TR
Co21880.2	Others	TR
Co22100.1	bHLH	TF
Co22170.2	FAR1	TF
Co22560.1	GNAT	TR
Co22760.1	CPP	TF
Co22780.1	CPP	TF
Co22830.1	HSF	TF
Co22961.1	Others	TR
Co23030.2	AUX/IAA	TR
Co23050.1	AUX/IAA	TR
Co23130.1	C2H2	TF
Co23150.1	Others	TR
Co23210.1	bHLH	TF
Co23220.1	AP2/ERF-ERF	TF
Co23230.1	AP2/ERF-ERF	TF
Co23240.1	AP2/ERF-ERF	TF
Co23250.1	MYB	TF
Co23690.1	bHLH	TF
Co24050.1	C2C2-GATA	TF
Co24120.2	GARP-G2-like	TF
Co24140.1	bHLH	TF
Co24310.1	MYB	TF
Co24340.1	SNF2	TR
Co24490.1	Trihelix	TF
Co24500.1	MBF1	TR
Co24520.1	HSF	TF
Co24650.1	B3	TF
Co24860.1	Trihelix	TF
Co25710.1	bHLH	TF
Co25730.1	AP2/ERF-RAV	TF
Co25790.1	GARP-G2-like	TF
Co25890.2	AP2/ERF-ERF	TF
Co25990.1	Trihelix	TF
Co26620.1	LOB	TF
Co26660.1	LOB	TF
Co26744.1	bHLH	TF
Co26790.1	B3	TF
Co27010.1	TCP	TF
Co27650.1	LOB	TF
Co27785.1	MYB	TF
Co27810.1	MYB	TF
Co27920.1	MYB	TF
Co27940.2	LOB	TF
Co28470.1	MYB	TF
Co28730.1	HMG	TR
Co28853.1	B3	TF
Co28857.1	bHLH	TF
Co28910.1	MYB	TF
Co28917.1	zf-HD	TF
Co28920.1	zf-HD	TF
Co29020.2	MYB	TF
Co29035.1	NAC	TF
Co29340.1	C2H2	TF
Co29740.1	TRAF	TR
Co30210.1	MYB	TF
Co30260.1	MADS-MIKC	TF
Co30530.1	bZIP	TF
Co32090.1	WRKY	TF
Co42670.4	SNF2	TR
Co42790.1	Alfin-like	TF
Co43240.1	ARID	TR
Co43440.1	Tify	TF
Co44290.1	NAC	TF
Co44350.2	NAC	TF
Co44460.1	bZIP	TF
Co44750.1	C2H2	TF
Co44785.1	C3H	TF
Co45150.1	TCP	TF
Co45170.1	C2C2-GATA	TF
Co45260.1	C2H2	TF
Co45610.1	C2C2-Dof	TF
Co46070.1	C2H2	TF
Co46080.1	C2H2	TF
Co46090.1	C2H2	TF
Co46130.1	MYB	TF
Co46600.1	GRAS	TF
Co46640.3	GARP-G2-like	TF
Co46770.1	B3	TF
Co46950.1	mTERF	TR
Co47500.1	C2C2-Dof	TF
Co47600.1	MYB	TF
Co47620.1	TCP	TF
Co47710.1	bHLH	TF
Co47870.1	LOB	TF
Co48050.1	IWS1	TR
Co48060.2	IWS1	TR
Co48100.1	Others	TR
Co48160.2	E2F-DP	TF
Co48360.1	TAZ	TR
Co48430.1	C2H2	TF
Co48440.1	C3H	TF
Co48590.1	NF-YC	TF
Co48600.2	SWI/SNF-BAF60b	TR
Co48920.1	MYB	TF
Co49530.1	NAC	TF
Co49690.1	MYB	TF
Co49760.1	bZIP	TF
Co49850.2	MYB-related	TF
Co49930.1	C2H2	TF
Co49940.1	LOB	TF
Co49950.1	GRAS	TF
Co50060.1	MYB	TF
Co50260.1	AP2/ERF-ERF	TF
Co50330.1	bHLH	TF
Co50410.1	C2C2-Dof	TF
Co50510.1	LOB	TF
Co50650.1	GRAS	TF
Co50700.1	C2H2	TF
Co50750.1	BES1	TF
Co50808.1	PLATZ	TF
Co50870.1	C2C2-GATA	TF
Co50890.1	zf-HD	TF
Co51060.1	SRS	TF
Co51080.1	C2C2-GATA	TF
Co51120.1	SWI/SNF-BAF60b	TR
Co51470.1	DBP	TF
Co51880.2	HMG	TR
Co51910.1	HSF	TF
Co51960.2	bZIP	TF
Co52250.2	MYB	TF
Co52440.2	C2C2-Dof	TF
Co52525.1	OFP	TF
Co52540.1	OFP	TF
Co52910.1	GRF	TF
Co53200.1	MYB	TF
Co53310.1	B3	TF
Co53340.5	NF-YB	TF
Co53370.1	S1Fa-like	TF
Co53600.1	C2H2	TF
Co53680.2	PHD	TR
Co53790.1	MYB-related	TF
Co53820.1	C2H2	TF
Co54220.1	GRAS	TF
Co54280.2	SNF2	TR
Co54320.1	AP2/ERF-AP2	TF
Co54340.1	MADS-MIKC	TF
Co54390.2	Trihelix	TF
Co54430.1	SRS	TF
Co54460.1	SNF2	TR
Co54610.1	GNAT	TR
Co54620.1	bZIP	TF
Co54810.2	C2C2-GATA	TF
Co54990.1	AP2/ERF-ERF	TF
Co55080.1	SET	TR
Co55210.1	NAC	TF
Co55370.3	C2C2-Dof	TF
Co55730.1	MYB	TF
Co55770.7	LIM	TF
Co55980.2	C3H	TF
Co56230.1	TRAF	TR
Co56380.2	Others	TR
Co56400.1	WRKY	TF
Co56520.1	NAC	TF
Co56530.1	NAC	TF
Co56560.1	NAC	TF
Co56570.2	SET	TR
Co56660.1	bZIP	TF
Co56770.1	bHLH	TF
Co56850.1	bZIP	TF
Co56970.1	bHLH	TF
Co56980.1	bHLH	TF
Co57040.1	Others	TR
Co57130.1	TRAF	TR
Co57230.1	MADS-MIKC	TF
Co57300.2	SNF2	TR
Co57390.1	MADS-MIKC	TF
Co57480.1	C2H2	TF
Co57600.1	AP2/ERF-ERF	TF
Co57670.1	C2H2	TF
Co57800.1	bHLH	TF
Co57920.1	SBP	TF
Co57980.2	MYB-related	TF
Co58070.1	C2H2	TF
Co58120.1	bZIP	TF
Co58190.1	LOB	TF
Co58630.1	Trihelix	TF
Co58680.1	MBF1	TR
Co58710.1	WRKY	TF
Co58780.4	MADS-MIKC	TF
Co59060.2	bHLH	TF
Co59470.2	FAR1	TF
Co59580.2	RWP-RK	TF
Co59960.1	SET	TR
Co60030.1	SBP	TF
Co60110.1	MYB-related	TF
Co60390.1	HB-HD-ZIP	TF
Co60400.1	mTERF	TR
Co60460.1	MYB	TF
Co60490.1	AP2/ERF-ERF	TF
Co60530.1	C2C2-GATA	TF
Co60580.1	C2H2	TF
Co60630.1	GRAS	TF
Co60670.1	PLATZ	TF
Co61120.1	MADS-MIKC	TF
Co61150.1	HB-HD-ZIP	TF
Co61230.1	LIM	TF
Co61250.1	MYB	TF
Co61420.1	BSD	TF
Co61630.1	AP2/ERF-ERF	TF
Co61740.1	PHD	TR
Co61830.1	B3-ARF	TF
Co61850.4	C2C2-Dof	TF
Co61890.1	HB-HD-ZIP	TF
Co61910.1	NAC	TF
Co61950.1	bHLH	TF
Co61970.1	B3	TF
Co62090.2	bHLH	TF
Co62100.1	AUX/IAA	TR
Co62340.1	WRKY	TF
Co62420.1	bZIP	TF
Co62610.1	MYB	TF
Co62670.1	GARP-ARR-B	TF
Co63350.1	HSF	TF
Co66656.1	MADS-M-type	TF
Co00050.1	bHLH	TF
Co00120.1	bHLH	TF
Co00130.1	GeBP	TF
Co00150.1	GRAS	TF
Co00180.1	C2C2-YABBY	TF
Co00210.1	LOB	TF
Co00220.1	LOB	TF
Co00232.1	GeBP	TF
Co00238.1	GeBP	TF
Co00250.1	GeBP	TF
Co00260.1	B3	TF
Co00270.1	GeBP	TF
Co00390.1	GeBP	TF
Co00540.1	MYB	TF
Co00610.1	GeBP	TF
Co00730.1	HB-HD-ZIP	TF
Co00760.1	Others	TR
Co00870.1	bHLH	TF
Co00940.2	C2C2-Dof	TF
Co00990.1	Jumonji	TR
Co01060.1	MYB-related	TF
Co01120.1	bZIP	TF
Co01250.1	WRKY	TF
Co01260.1	GeBP	TF
Co01280.2	MYB-related	TF
Co01460.2	bHLH	TF
Co01500.1	B3	TF
Co01520.1	NAC	TF
Co01540.1	NAC	TF
Co01550.1	NAC	TF
Co01580.1	B3	TF
Co01680.2	MYB	TF
Co01720.1	WRKY	TF
Co02020.1	SET	TR
Co02235.1	MADS-M-type	TF
Co02590.1	bHLH	TF
Co02640.2	bZIP	TF
Co02670.2	C2H2	TF
Co02990.1	mTERF	TR
Co03170.1	B3	TF
Co03250.1	HB-other	TF
Co04025.1	OFP	TF
Co04090.1	TRAF	TR
Co04404.1	C2H2	TF
Co04450.1	WRKY	TF
Co04555.1	GARP-G2-like	TF
Co04580.1	GARP-G2-like	TF
Co04605.1	GARP-G2-like	TF
Co04890.1	HB-HD-ZIP	TF
Co05100.1	MYB	TF
Co05170.1	bHLH	TF
Co06634.1	C2H2	TF
Co06746.1	AP2/ERF-ERF	TF
Co08150.1	HB-KNOX	TF
Co08250.1	GRAS	TF
Co08455.1	TRAF	TR
Co09180.1	bHLH	TF
Co09450.1	MYB-related	TF
Co09460.1	MYB	TF
Co09620.1	mTERF	TR
Co09820.1	bHLH	TF
Co09960.4	MADS-MIKC	TF
Co10240.1	Others	TR
Co10350.1	NAC	TF
Co10920.2	Coactivator p15	TR
Co10930.1	PHD	TR
Co11070.1	WRKY	TF
Co11080.1	HMG	TR
Co11140.1	AP2/ERF-ERF	TF
Co11250.1	MADS-M-type	TF
Co11400.1	ARID	TR
Co11660.1	HSF	TF
Co11880.1	MADS-MIKC	TF
Co12020.2	WRKY	TF
Co12240.1	C2H2	TF
Co12350.1	MYB	TF
Co12620.1	PHD	TR
Co12750.1	HB-other	TF
Co12850.1	FAR1	TF
Co13040.3	AP2/ERF-ERF	TF
Co13460.2	SET	TR
Co13480.1	MYB	TF
Co13620.1	AP2/ERF-ERF	TF
Co13640.2	GARP-G2-like	TF
Co13980.1	HSF	TF
Co14410.1	bHLH	TF
Co14540.1	NF-YB	TF
Co14550.2	AUX/IAA	TR
Co14560.1	AUX/IAA	TR
Co14605.2	mTERF	TR
Co14700.1	PHD	TR
Co14713.1	Tify	TF
Co14720.2	Tify	TF
Co14770.1	CPP	TF
Co14860.1	OFP	TF
Co14920.3	PHD	TR
Co15090.3	FAR1	TF
Co15180.1	SET	TR
Co15248.1	Others	TR
Co15250.1	C2C2-CO-like	TF
Co15840.1	TRAF	TR
Co16110.1	Others	TR
Co16141.1	C2C2-GATA	TF
Co16310.4	SWI/SNF-SWI3	TR
Co16420.1	MYB-related	TF
Co16430.1	bHLH	TF
Co16610.1	C2H2	TF
Co16750.1	AP2/ERF-ERF	TF
Co16780.1	HB-HD-ZIP	TF
Co17230.1	GRAS	TF
Co17460.1	HB-HD-ZIP	TF
Co17490.1	AP2/ERF-ERF	TF
Co17500.1	AP2/ERF-ERF	TF
Co17570.2	C2C2-GATA	TF
Co17695.1	GARP-G2-like	TF
Co17710.1	HB-HD-ZIP	TF
Co17750.1	HSF	TF
Co17785.1	MYB	TF
Co17810.1	C2H2	TF
Co17880.1	bHLH	TF
Co17900.1	PLATZ	TF
Co17980.2	NAC	TF
Co18020.1	GARP-ARR-B	TF
Co18170.1	WRKY	TF
Co18390.1	TCP	TF
Co18450.1	AP2/ERF-ERF	TF
Co18770.1	MYB	TF
Co18830.1	OFP	TF
Co18870.1	HSF	TF
Co18880.1	HSF	TF
Co18890.1	BES1	TF
Co18960.1	MADS-MIKC	TF
Co19000.1	IWS1	TR
Co19630.1	HSF	TF
Co19650.2	mTERF	TR
Co19660.2	TRAF	TR
Co19985.4	GNAT	TR
Co19990.6	FAR1	TF
Co20130.1	SET	TR
Co20380.8	C2C2-LSD	TF
Co20400.1	Jumonji	TR
Co20970.1	bHLH	TF
Co21030.1	C2C2-Dof	TF
Co21040.1	C2C2-Dof	TF
Co21050.1	C2C2-Dof	TF
Co21080.1	C2C2-Dof	TF
Co21330.1	bHLH	TF
Co21340.1	bHLH	TF
Co21430.1	Jumonji	TR
Co21440.1	MYB	TF
Co21550.1	B3	TF
Co21610.1	C2C2-LSD	TF
Co21750.3	HB-HD-ZIP	TF
Co22070.1	WRKY	TF
Co22140.3	PHD	TR
Co22360.1	SWI/SNF-BAF60b	TR
Co22680.1	MYB	TF
Co22700.1	LOB	TF
Co22950.1	MADS-MIKC	TF
Co23550.1	WRKY	TF
Co23750.1	AP2/ERF-ERF	TF
Co23800.1	HMG	TR
Co23810.1	WRKY	TF
Co23980.1	B3-ARF	TF
Co24020.1	RWP-RK	TF
Co24060.1	C2C2-Dof	TF
Co24150.1	GRF	TF
Co24200.2	IWS1	TR
Co24240.1	WRKY	TF
Co24470.3	C2C2-GATA	TF
Co24540.1	MADS-MIKC	TF
Co24660.2	zf-HD	TF
Co25210.1	GeBP	TF
Co25400.2	bHLH	TF
Co25410.1	bHLH	TF
Co25440.2	C3H	TF
Co25470.1	AP2/ERF-ERF	TF
Co25480.1	AP2/ERF-ERF	TF
Co25490.1	AP2/ERF-ERF	TF
Co25530.1	HB-HD-ZIP	TF
Co25560.1	MYB	TF
Co25610.1	C2H2	TF
Co25990.2	Others	TR
Co26120.2	TRAF	TR
Co26150.1	C2C2-GATA	TF
Co26170.1	HRT	TF
Co26440.1	WRKY	TF
Co26640.2	WRKY	TF
Co26810.1	SWI/SNF-BAF60b	TR
Co26930.1	MYB	TF
Co27240.1	C2H2	TF
Co27310.1	Others	TR
Co27330.1	NOZZLE	TF
Co27410.3	NAC	TF
Co27900.1	Others	TR
Co27910.1	PHD	TR
Co27950.1	AP2/ERF-ERF	TF
Co28030.1	GNAT	TR
Co28110.1	MYB	TF
Co28140.1	AP2/ERF-ERF	TF
Co28190.2	ULT	TF
Co28500.1	NAC	TF
Co28530.1	NAC	TF
Co28610.1	GARP-G2-like	TF
Co28640.2	AUX/IAA	TR
Co28790.1	bHLH	TF
Co28800.2	bHLH	TF
Co28811.1	bHLH	TF
Co28815.1	bHLH	TF
Co29000.1	CPP	TF
Co29080.1	AUX/IAA	TR
Co29190.1	C3H	TF
Co29230.1	NAC	TF
Co29930.3	bHLH	TF
Co29940.1	HB-PHD	TF
Co30080.1	B3-ARF	TF
Co30860.1	SET	TR
Co30935.1	WRKY	TF
Co30980.2	bHLH	TF
Co31060.1	AP2/ERF-ERF	TF
Co31420.2	C2H2	TF
Co31550.1	WRKY	TF
Co31610.2	B3	TF
Co31615.1	B3	TF
Co31620.1	B3	TF
Co31630.1	B3	TF
Co31640.1	B3	TF
Co31650.2	B3	TF
Co31660.1	B3	TF
Co31680.1	B3	TF
Co31690.1	B3	TF
Co31800.1	WRKY	TF
Co31900.1	SNF2	TR
Co31920.1	GARP-ARR-B	TF
Co32010.1	B3	TF
Co32040.1	HB-KNOX	TF
Co32280.1	AUX/IAA	TR
Co32551.2	LUG	TR
Co32570.1	Tify	TF
Co32730.3	MYB	TF
Co32800.1	AP2/ERF-ERF	TF
Co32880.1	HB-HD-ZIP	TF
Co32890.1	C2C2-GATA	TF
Co32980.1	HB-BELL	TF
Co33280.3	B3	TF
Co33450.1	MYB	TF
Co33880.1	bHLH	TF
Co34000.2	bZIP	TF
Co34290.1	SWI/SNF-BAF60b	TR
Co34400.2	B3	TF
Co34410.1	AP2/ERF-ERF	TF
Co34530.1	bHLH	TF
Co34590.1	bZIP	TF
Co34610.3	HB-BELL	TF
Co34680.2	C2C2-GATA	TF
Co34990.1	MYB	TF
Co35040.2	bZIP	TF
Co35270.2	RWP-RK	TF
Co35280.1	C2H2	TF
Co35550.1	HB-WOX	TF
Co35570.1	HMG	TR
Co35580.2	NAC	TF
Co35590.1	RWP-RK	TF
Co35610.1	C2H2	TF
Co35700.1	C2H2	TF
Co35900.1	bZIP	TF
Co36020.1	CSD	TF
Co36060.3	bHLH	TF
Co36160.2	NAC	TF
Co36240.1	C2C2-GATA	TF
Co36260.1	SRS	TF
Co36540.1	bHLH	TF
Co36570.1	MYB-related	TF
Co36590.1	MADS-M-type	TF
Co36620.1	C2C2-GATA	TF
Co36710.1	GRAS	TF
Co36730.1	bZIP	TF
Co36740.2	HB-other	TF
Co36780.1	BES1	TF
Co36860.3	Others	TR
Co36870.2	HB-BELL	TF
Co36900.1	AP2/ERF-ERF	TF
Co36920.1	AP2/ERF-AP2	TF
Co36930.1	bHLH	TF
Co36990.1	HSF	TF
Co37180.2	GARP-G2-like	TF
Co37260.1	MYB	TF
Co37435.1	MADS-M-type	TF
Co37540.1	LOB	TF
Co37580.1	GNAT	TR
Co37610.1	TAZ	TR
Co37650.1	GRAS	TF
Co37670.2	GNAT	TR
Co37730.1	bZIP	TF
Co37740.1	GRF	TF
Co37750.1	AP2/ERF-AP2	TF
Co37780.1	MYB	TF
Co37790.1	HB-HD-ZIP	TF
Co37850.1	bHLH	TF
Co37940.1	MADS-MIKC	TF
Co38000.1	C2C2-Dof	TF
Co38070.1	bHLH	TF
Co38160.3	mTERF	TR
Co38180.1	FAR1	TF
Co38340.1	RWP-RK	TF
Co38620.1	MYB	TF
Co38680.1	CSD	TF
Co38890.1	C3H	TF
Co38900.1	bZIP	TF
Co38910.2	BBR-BPC	TF
Co38960.3	Others	TR
Co39070.1	Others	TR
Co39100.1	PHD	TR
Co39160.2	MYB-related	TF
Co39250.1	MYB-related	TF
Co39410.1	WRKY	TF
Co39780.1	AP2/ERF-ERF	TF
Co40060.1	HB-HD-ZIP	TF
Co01200.1	MYB	TF
Co01305.1	bHLH	TF
Co01380.1	Trihelix	TF
Co01840.1	OFP	TF
Co01860.1	C2H2	TF
Co01900.1	WRKY	TF
Co02030.1	HB-BELL	TF
Co02320.2	MYB	TF
Co02460.1	C2C2-Dof	TF
Co02470.3	E2F-DP	TF
Co02520.2	Others	TR
Co02810.1	Pseudo ARR-B	TR
Co02840.1	MYB-related	TF
Co03150.1	C2H2	TF
Co03220.1	MED7	TR
Co03415.1	E2F-DP	TF
Co03500.6	MED7	TR
Co03510.1	C2H2	TF
Co03680.1	Trihelix	TF
Co03720.1	HSF	TF
Co03740.1	C2H2	TF
Co03790.1	HB-other	TF
Co04150.1	bHLH	TF
Co04240.1	C2H2	TF
Co04340.1	C2H2	TF
Co04390.1	C2H2	TF
Co04395.1	NAC	TF
Co04410.1	NAC	TF
Co04640.1	MADS-M-type	TF
Co04760.1	MYB	TF
Co04820.1	OFP	TF
Co04940.2	SET	TR
Co05085.1-2R	GARP-G2-like	TF
Co05090.1	GARP-G2-like	TF
Co05120.1	C2H2	TF
Co05130.1	SNF2	TR
Co05140.1	IWS1	TR
Co05410.1	AP2/ERF-ERF	TF
Co05550.2	Trihelix	TF
Co05610.1	Alfin-like	TF
Co05660.1	NF-X1	TF
Co05770.1	HB-WOX	TF
Co05790.1	MYB	TF
Co06070.1	C2H2	TF
Co06080.1	LOB	TF
Co06100.4	MYB	TF
Co06110.1	MYB-related	TF
Co06250.4	B3	TF
Co06420.2	C3H	TF
Co06500.1	MADS-M-type	TF
Co06510.2	NF-YA	TF
Co06550.1	Jumonji	TR
Co06620.1	SET	TR
Co06650.1	C2H2	TF
Co06710.1	HB-HD-ZIP	TF
Co06770.1	C3H	TF
Co06800.2	GARP-G2-like	TF
Co06810.1	mTERF	TR
Co06811.1	mTERF	TR
Co06839.3	bZIP	TF
Co06950.5	bZIP	TF
Co06960.1	bZIP	TF
Co07100.1	WRKY	TF
Co07160.1	bZIP	TF
Co07210.1	Others	TR
Co07310.1	AP2/ERF-ERF	TF
Co07500.1	C3H	TF
Co07580.1	AP2/ERF-ERF	TF
Co07680.1	NAC	TF
Co07690.1	MYB	TF
Co07700.2	MYB	TF
Co07810.1	SNF2	TR
Co07900.1	mTERF	TR
Co08070.1	TCP	TF
Co08130.8	bHLH	TF
Co08141.1	bZIP	TF
Co08190.1	NF-YB	TF
Co08330.1	TCP	TF
Co08430.1	SWI/SNF-BAF60b	TR
Co08520.1	MYB	TF
Co08630.3	DDT	TF
Co08790.1	NAC	TF
Co09240.2	Coactivator p15	TR
Co09250.4	Coactivator p15	TR
Co09330.5	NAC	TF
Co09410.3	CAMTA	TF
Co09750.1	bHLH	TF
Co09780.1	B3	TF
Co09790.2	PHD	TR
Co09850.1	IWS1	TR
Co10030.3	bZIP	TF
Co10120.1	EIL	TF
Co10140.1	MADS-MIKC	TF
Co10280.1	MYB	TF
Co10510.3	AP2/ERF-ERF	TF
Co10570.1	bHLH	TF
Co10720.1	Others	TR
Co10970.1	C2H2	TF
Co11050.1	MYB	TF
Co11060.1	HB-KNOX	TF
Co11190.1	AP2/ERF-ERF	TF
Co11260.2	bZIP	TF
Co11270.1	HB-other	TF
Co11340.1	GNAT	TR
Co11510.3	MYB	TF
Co11590.1	AP2/ERF-ERF	TF
Co12330.4	SRS	TF
Co12400.1	DDT	TF
Co12840.3	NF-YA	TF
Co12850.1	C3H	TF
Co12870.1	MYB	TF
Co12980.1	Rcd1-like	TR
Co13060.1	TRAF	TR
Co13080.1	WRKY	TF
Co13180.1	NAC	TF
Co13220.7	Tify	TF
Co13330.1	AP2/ERF-ERF	TF
Co13780.1	GNAT	TR
Co13790.2	MADS-MIKC	TF
Co13910.1	AP2/ERF-ERF	TF
Co13960.1	SET	TR
Co14000.3	NAC	TF
Co14010.1	C2H2	TF
Co14140.1	C2H2	TF
Co14170.1	SWI/SNF-BAF60b	TR
Co14280.1	GeBP	TF
Co14340.1	MYB	TF
Co14370.1	Others	TR
Co14490.3	NAC	TF
Co14750.1	MYB	TF
Co14960.1	E2F-DP	TF
Co15020.1	Others	TR
Co15025.1	Others	TR
Co15030.1	Others	TR
Co15040.2	Others	TR
Co15060.1	LOB	TF
Co15130.1	WRKY	TF
Co15150.1	HB-HD-ZIP	TF
Co15160.1	bHLH	TF
Co15210.1	zf-HD	TF
Co15310.1	MYB	TF
Co15480.1	C2H2	TF
Co15770.1	GNAT	TR
Co15800.2	MADS-MIKC	TF
Co15830.1	bZIP	TF
Co15840.1	C2C2-CO-like	TF
Co15843.1-1R	Others	TR
Co15850.1	C2C2-CO-like	TF
Co16100.2	RWP-RK	TF
Co16540.1	C3H	TF
Co16560.1	GARP-G2-like	TF
Co16600.1	MYB	TF
Co16770.2	MYB	TF
Co16800.3	GNAT	TR
Co16820.2	HSF	TF
Co17240.1	SET	TR
Co17260.1	NAC	TF
Co17300.1	MYB-related	TF
Co17320.1	HB-HD-ZIP	TF
Co17430.1	AP2/ERF-AP2	TF
Co17490.1	GRAS	TF
Co17800.1	MYB	TF
Co17810.2	HB-WOX	TF
Co17890.1	Others	TR
Co18000.1	B3	TF
Co18090.1	B3	TF
Co18240.1	GARP-G2-like	TF
Co18270.1	NAC	TF
Co18300.1	NAC	TF
Co18450.1	AP2/ERF-ERF	TF
Co18550.1	C3H	TF
Co18560.1	AP2/ERF-ERF	TF
Co18620.2	SNF2	TR
Co18680.1	TUB	TF
Co18830.3	SBP	TF
Co18960.2	FAR1	TF
Co19000.2	TRAF	TR
Co19310.1	SNF2	TR
Co19330.1	TRAF	TR
Co19490.1	NF-YC	TF
Co19650.1	OFP	TF
Co19790.1	AP2/ERF-ERF	TF
Co19910.2	SOH1	TR
Co20240.1	MADS-MIKC	TF
Co20420.1	SNF2	TR
Co20510.1	Alfin-like	TF
Co20730.1	B3-ARF	TF
Co20900.1	Tify	TF
Co21120.2	EIL	TF
Co21960.1	AP2/ERF-ERF	TF
Co22220.2	E2F-DP	TF
Co22240.1	OFP	TF
Co22260.1	PHD	TR
Co22290.1	NAC	TF
Co22380.1	NAC	TF
Co22570.1	WRKY	TF
Co22750.1	SNF2	TR
Co22760.1	DDT	TF
Co22890.1	C2H2	TF
Co22990.1	C2H2	TF
Co23000.1	MYB	TF
Co23090.1	NF-YB	TF
Co23260.4	MADS-MIKC	TF
Co23280.1	TCP	TF
Co23405.1	HMG	TR
Co23420.1	HMG	TR
Co23480.2	SWI/SNF-BAF60b	TR
Co23650.1	MYB	TF
Co23930.1	mTERF	TR
Co24110.1	WRKY	TF
Co24330.1	PHD	TR
Co24470.1	Pseudo ARR-B	TR
Co24590.2	NAC	TF
Co24800.1	bZIP	TF
Co24930.1	C2C2-CO-like	TF
Co25160.1	C2H2	TF
Co25190.1	AP2/ERF-ERF	TF
Co25220.1	HB-KNOX	TF
Co25390.2	AP2/ERF-ERF	TF
Co25470.1	B3	TF
Co25475.4	B3	TF
Co25790.2	CPP	TF
Co25810.1	AP2/ERF-ERF	TF
Co25830.1	C2C2-GATA	TF
Co25890.1	AUX/IAA	TR
Co26170.1	WRKY	TF
Co26210.1	Alfin-like	TF
Co26580.1	MADS-M-type	TF
Co26594.1	Others	TR
Co26630.1	MADS-M-type	TF
Co26650.1	MADS-M-type	TF
Co26660.1	MYB	TF
Co26749.2	C3H	TF
Co26865.1	MADS-M-type	TF
Co26930.1	C2C2-GATA	TF
Co26950.1	MADS-M-type	TF
Co27050.1	MADS-M-type	TF
Co27070.1	MADS-M-type	TF
Co27090.1	MADS-M-type	TF
Co27130.1	MADS-M-type	TF
Co27580.1	MADS-M-type	TF
Co27810.1	MADS-M-type	TF
Co27880.1	C2H2	TF
Co27910.1	NF-YC	TF
Co27944.1	MADS-M-type	TF
Co27960.1	MADS-M-type	TF
Co28040.2	GeBP	TF
Co28300.1	Trihelix	TF
Co28530.1	FAR1	TF
Co28650.1	WRKY	TF
Co28770.2	bZIP	TF
Co29000.2	GARP-G2-like	TF
Co32460.1	B3	TF
Co33210.1	SRS	TF
Co35210.1	DDT	TF
Co35550.2	MYB-related	TF
Co35610.1	Others	TR
Co35750.1	Others	TR
Co35770.1	SAP	TF
Co35900.1	LOB	TF
Co36670.1	PHD	TR
Co36740.1	PHD	TR
Co37020.1	B3-ARF	TF
Co37260.1	MYB-related	TF
Co37415.1	MADS-M-type	TF
Co37800.1	bHLH	TF
Co38140.1	NF-YC	TF
Co38620.1	MADS-M-type	TF
Co38740.1	MADS-M-type	TF
Co38800.1	bZIP	TF
Co38860.1	bHLH	TF
Co39610.1	NAC	TF
Co39660.1	C2C2-Dof	TF
Co39690.1	NAC	TF
Co39700.1	MYB	TF
Co39750.1	MADS-M-type	TF
Co39760.1	zf-HD	TF
Co39810.1	MADS-M-type	TF
Co39820.1	NAC	TF
Co39860.1	bHLH	TF
Co40120.1	MADS-M-type	TF
Co40220.1	MADS-M-type	TF
Co40330.1	MYB	TF
Co40350.1	MYB	TF
Co40360.1	MYB	TF
Co40430.1	MYB	TF
Co40880.1	C3H	TF
Co41030.1	TCP	TF
Co41090.1	NAC	TF
Co41200.1	MADS-M-type	TF
Co41315.2	bHLH	TF
Co41380.1	Others	TR
Co41410.1	HB-BELL	TF
Co41570.1	WRKY	TF
Co41920.1	GRAS	TF
Co42400.2	SET	TR
Co42520.1	BBR-BPC	TF
Co42630.1	GARP-G2-like	TF
Co42640.1	C2H2	TF
Co42700.1	B3	TF
Co42780.1	zf-HD	TF
Co42910.1	bZIP	TF
Co43170.1	C2H2	TF
Co43175.1	bHLH	TF
Co43250.1	NF-YC	TF
Co43270.1	SBP	TF
Co43290.1	WRKY	TF
Co43410.1	AP2/ERF-ERF	TF
Co43530.1	SNF2	TR
Co43540.1	C2H2	TF
Co43650.1	bHLH	TF
Co43700.1	AUX/IAA	TR
Co43840.1	HSF	TF
Co43990.9	SET	TR
Co44080.1	bZIP	TF
Co44160.1	C2H2	TF
Co44180.1	HB-other	TF
Co44190.1	GARP-G2-like	TF
Co44210.1	AP2/ERF-ERF	TF
Co44260.1	C3H	TF
Co44800.1	PHD	TR
Co45050.1	WRKY	TF
Co45110.1	TRAF	TR
Co45113.1	mTERF	TR
Co45260.1	WRKY	TF
Co45300.3	BES1	TF
Co45580.2	GARP-G2-like	TF
Co45710.3	HSF	TF
Co45980.1	HB-WOX	TF
Co46010.1	HB-WOX	TF
Co46350.1	WRKY	TF
Co46590.1	NAC	TF
Co46690.1	bHLH	TF
[truncated: 206 more rows]

## Sheet: Data S3
Data S3. C. officinalis genes assigned to loganin biosynthesis pathway
Gene ID	Hit ACC	Sequence desc.	Gene_id	Enzyme Name
Cochr07_g0010200-1.1	F8WLS6	UGT6_CATRORecName: Full=7-deoxyloganetin glucosyltransferase; AltName: Full=Iridoid 1-O-glucosyltransferase; AltName: Full=UDP-glucose glucosyltransferase 6; Short=CrUGT6; AltName: Full=UDP-glycosyltransferase 85A23	7DLGT/UGT6/UGT85A	7-deoxyloganetin glucosyltransferase
Cochr09_g0012180-1.1	CAJ84723	peroxidase 1	Prx1	peroxidase 1
Cochr09_g0099200-1.1	CAJ84723	peroxidase 1	Prx1	peroxidase 1
Cochr05_g0008350-1.1	BAC41515	tryptophan decarboxylase	TDC	tryptophan decarboxylase
Cochr02_g0011010-1.1	AXK92564	strictosidine glucosidase	SGD	strictosidine beta-D-glucosidase
Cochr05_g0000790-1.1	AQP25667	minovincinine 19-hydroxy-O-acetyltransferase	T19AT	tabersonine-19-hydroxy-O-acetyltransferase
Cochr06_g0093040-1.1	CAD89104	vinorine synthase	VS	vinorine synthase
Cochr10_g0007940-1.1	AIW09146	iridoid synthase	IS/P5βR4	progesterone 5-beta-reductase 4
Cochr01_g0014970-1.1	I1TEM1	T3O_CATRORecName: Full=Tabersonine 3-oxygenase; Short=T3O; AltName: Full=16-methoxytabersonine 3-oxygenase; AltName: Full=Cytochrome P450 71D1; AltName: Full=Cytochrome P450 71D1V2	T3O	tabersonine 3-oxygenase
Cochr03_g0014690-1.1	AAX11684	perakine reductase	PR	perakine reductase
Cochr07_g0012150-1.1	AVM85917	redox 1	Redox 1	Redox 1
Cochr09_g0016460-1.1	AAW88320	acetylajmalan acetylesterase	AAE	acetylajmaline esterase
Cochr06_g0093830-1.1	AAF22288	polyneuridine aldehyde esterase	PNAE	polyneuridine-aldehyde esterase
Cochr06_g0104080-1.1	AAF22288	polyneuridine aldehyde esterase	PNAE	polyneuridine-aldehyde esterase
Cochr01_g0009570-1.1	BAC41515	tryptophan decarboxylase	TDC	tryptophan decarboxylase
Cochr01_g0010140-1.1	AXK92564	strictosidine glucosidase	SGD	strictosidine beta-D-glucosidase
Cochr01_g0010230-1.1	AXK92564	strictosidine glucosidase	SGD	strictosidine beta-D-glucosidase
Cochr01_g0010310-1.1	CAJ84723	peroxidase 1	Prx1	peroxidase 1
Cochr01_g0011270-1.1	BAC41515	tryptophan decarboxylase	TDC	tryptophan decarboxylase
Cochr01_g0011680-1.1	AXK92564	strictosidine glucosidase	SGD	strictosidine beta-D-glucosidase
Cochr01_g0011710-1.1	AXK92564	strictosidine glucosidase	SGD	strictosidine beta-D-glucosidase
Cochr01_g0012200-1.1	AXK92564	strictosidine glucosidase	SGD	strictosidine beta-D-glucosidase
Cochr01_g0014240-1.1	AGX93062	7-deoxyloganic acid 7-hydroxylase	7-DLH	7-deoxyloganic acid 7-hydroxylase
Cochr01_g0014830-1.1	I1TEM1	T3O_CATRORecName: Full=Tabersonine 3-oxygenase; Short=T3O; AltName: Full=16-methoxytabersonine 3-oxygenase; AltName: Full=Cytochrome P450 71D1; AltName: Full=Cytochrome P450 71D1V2	T3O	tabersonine 3-oxygenase
Cochr01_g0014850-1.1	I1TEM1	T3O_CATRORecName: Full=Tabersonine 3-oxygenase; Short=T3O; AltName: Full=16-methoxytabersonine 3-oxygenase; AltName: Full=Cytochrome P450 71D1; AltName: Full=Cytochrome P450 71D1V2	T3O	tabersonine 3-oxygenase
Cochr01_g0014980-1.1	I1TEM1	T3O_CATRORecName: Full=Tabersonine 3-oxygenase; Short=T3O; AltName: Full=16-methoxytabersonine 3-oxygenase; AltName: Full=Cytochrome P450 71D1; AltName: Full=Cytochrome P450 71D1V2	T3O	tabersonine 3-oxygenase
Cochr01_g0015430-1.1	I1TEM1	T3O_CATRORecName: Full=Tabersonine 3-oxygenase; Short=T3O; AltName: Full=16-methoxytabersonine 3-oxygenase; AltName: Full=Cytochrome P450 71D1; AltName: Full=Cytochrome P450 71D1V2	T3O	tabersonine 3-oxygenase
Cochr01_g0015550-1.1	I1TEM1	T3O_CATRORecName: Full=Tabersonine 3-oxygenase; Short=T3O; AltName: Full=16-methoxytabersonine 3-oxygenase; AltName: Full=Cytochrome P450 71D1; AltName: Full=Cytochrome P450 71D1V2	T3O	tabersonine 3-oxygenase
Cochr01_g0015650-1.1	I1TEM1	T3O_CATRORecName: Full=Tabersonine 3-oxygenase; Short=T3O; AltName: Full=16-methoxytabersonine 3-oxygenase; AltName: Full=Cytochrome P450 71D1; AltName: Full=Cytochrome P450 71D1V2	T3O	tabersonine 3-oxygenase
Cochr01_g0017650-1.1	AXK92563	strictosidine synthase	STR	Strictosidine synthase
Cochr01_g0023040-1.1	BAO01108	UDP-glucose iridoid glucosyltransferase	UGT7	iridoid glucosyltransferase
Cochr01_g0056550-1.1	AVM85919	stemmadenine O-acetyltransferase	SAT	stemmadenine O-acetyltransferase
Cochr01_g0059700-1.1	AYE56095	O-acetylstemmadenine oxidase	ASO/PAS	O-acetylstemmadenine oxidase
Cochr01_g0069870-1.1	AHK60836	10-hydroxygeraniol oxidoreductase	10HGO	10-hydroxygeraniol oxidoreductase
Cochr01_g0069940-1.1	AAB39709	tryptophan decarboxylase	TDC2	tryptophan decarboxylase 2
Cochr02_g0003520-1.1	AHA82031	10-hydroxygeraniol oxidoreductase	10HGO	10-hydroxygeraniol oxidoreductase
Cochr02_g0011110-1.1	AGX93062	7-deoxyloganic acid 7-hydroxylase	7-DLH	7-deoxyloganic acid 7-hydroxylase
Cochr02_g0012990-1.1	AGX93064	secologanin synthase	SLS2	secologanin synthase
Cochr02_g0013060-1.1	BAP90521	secologanin synthase	SLS	secologanin synthase
Cochr02_g0013090-1.1	AGX93064	secologanin synthase	SLS2	secologanin synthase
Cochr02_g0057620-1.1	AXK92564	strictosidine glucosidase	SGD	strictosidine beta-D-glucosidase
Cochr02_g0057870-1.1	AAX11684	perakine reductase	PR	perakine reductase
Cochr02_g0057880-1.1	AXK92564	strictosidine glucosidase	SGD	strictosidine beta-D-glucosidase
Cochr02_g0070620-1.1	F8WLS6	UGT6_CATRORecName: Full=7-deoxyloganetin glucosyltransferase; AltName: Full=Iridoid 1-O-glucosyltransferase; AltName: Full=UDP-glucose glucosyltransferase 6; Short=CrUGT6; AltName: Full=UDP-glycosyltransferase 85A23	7DLGT/UGT6/UGT85A	7-deoxyloganetin glucosyltransferase
Cochr02_g0070630-1.1	F8WLS6	UGT6_CATRORecName: Full=7-deoxyloganetin glucosyltransferase; AltName: Full=Iridoid 1-O-glucosyltransferase; AltName: Full=UDP-glucose glucosyltransferase 6; Short=CrUGT6; AltName: Full=UDP-glycosyltransferase 85A23	7DLGT/UGT6/UGT85A	7-deoxyloganetin glucosyltransferase
Cochr02_g0070640-1.1	F8WLS6	UGT6_CATRORecName: Full=7-deoxyloganetin glucosyltransferase; AltName: Full=Iridoid 1-O-glucosyltransferase; AltName: Full=UDP-glucose glucosyltransferase 6; Short=CrUGT6; AltName: Full=UDP-glycosyltransferase 85A23	7DLGT/UGT6/UGT85A	7-deoxyloganetin glucosyltransferase
Cochr02_g0070650-1.1	F8WLS6	UGT6_CATRORecName: Full=7-deoxyloganetin glucosyltransferase; AltName: Full=Iridoid 1-O-glucosyltransferase; AltName: Full=UDP-glucose glucosyltransferase 6; Short=CrUGT6; AltName: Full=UDP-glycosyltransferase 85A23	7DLGT/UGT6/UGT85A	7-deoxyloganetin glucosyltransferase
Cochr02_g0072880-1.1	AIW09144	iridoid synthase	IS/P5βR2	progesterone 5-beta-reductase 2
Cochr02_g0073180-1.1	AHA82031	10-hydroxygeraniol oxidoreductase	10HGO	10-hydroxygeraniol oxidoreductase
Cochr03_g0000850-1.1	CAJ84723	peroxidase 1	Prx1	peroxidase 1
Cochr03_g0003260-1.1	CAJ84723	peroxidase 1	Prx1	peroxidase 1
Cochr03_g0004370-1.1	AVM85922	hydrolase 3	HL3	hydrolase 3
Cochr03_g0004380-1.1	AVM85922	hydrolase 3	HL3	hydrolase 3
Cochr03_g0007140-1.1	O04847	DV4H_CATRORecName: Full=Deacetoxyvindoline 4-hydroxylase	D4H	deacetoxyvindoline 4-hydroxylase
Cochr03_g0007280-1.1	O04847	DV4H_CATRORecName: Full=Deacetoxyvindoline 4-hydroxylase	D4H	deacetoxyvindoline 4-hydroxylase
Cochr03_g0007300-1.1	O04847	DV4H_CATRORecName: Full=Deacetoxyvindoline 4-hydroxylase	D4H	deacetoxyvindoline 4-hydroxylase
Cochr03_g0007400-1.1	O04847	DV4H_CATRORecName: Full=Deacetoxyvindoline 4-hydroxylase	D4H	deacetoxyvindoline 4-hydroxylase
Cochr03_g0007440-1.1	O04847	DV4H_CATRORecName: Full=Deacetoxyvindoline 4-hydroxylase	D4H	deacetoxyvindoline 4-hydroxylase
Cochr03_g0014520-1.1	AAX11684	perakine reductase	PR	perakine reductase
Cochr03_g0014540-1.1	AAX11684	perakine reductase	PR	perakine reductase
Cochr03_g0014640-1.1	AAX11684	perakine reductase	PR	perakine reductase
Cochr03_g0014660-1.1	AAX11684	perakine reductase	PR	perakine reductase
Cochr03_g0014670-1.1	AAX11684	perakine reductase	PR	perakine reductase
Cochr03_g0014790-1.1	AAX11684	perakine reductase	PR	perakine reductase
Cochr03_g0014800-1.1	AAX11684	perakine reductase	PR	perakine reductase
Cochr03_g0015280-1.1	AAX11684	perakine reductase	PR	perakine reductase
Cochr04_g0005070-1.1	AGX93064	secologanin synthase	SLS2	secologanin synthase
Cochr04_g0010120-1.1	AXK92564	strictosidine glucosidase	SGD	strictosidine beta-D-glucosidase
Cochr04_g0010560-1.1	AXK92563	strictosidine synthase	STR	Strictosidine synthase
Cochr04_g0010580-1.1	AXK92563	strictosidine synthase	STR	Strictosidine synthase
Cochr04_g0010630-1.1	AXK92563	strictosidine synthase	STR	Strictosidine synthase
Cochr04_g0011350-1.1	AAW88320	acetylajmalan acetylesterase	AAE	acetylajmaline esterase
Cochr04_g0011750-1.1	AHX24370	Iridioid oxidase	IO	7-deoxyloganetic acid synthase
Cochr04_g0012040-1.1	AVM85918	redox 2	Redox 2	Redox 2
Cochr04_g0013420-1.1	AVM85919	stemmadenine O-acetyltransferase	SAT	stemmadenine O-acetyltransferase
Cochr04_g0013430-1.1	AVM85919	stemmadenine O-acetyltransferase	SAT	stemmadenine O-acetyltransferase
Cochr04_g0013560-1.1	AQP25667	DAT_CATRORecName: Full=Deacetylvindoline O-acetyltransferase; AltName: Full=Acetyl-coenzyme A:deacetylvindoline 4-O-acetyltransferase	T19AT	tabersonine-19-hydroxy-O-acetyltransferase
Cochr04_g0014970-1.1	AXK92568	rankinidine/humantenine-11-hydroxylase 3	RH11H	rankinidine/humantenine-11-hydroxylase 3
Cochr04_g0014990-1.1	ADZ48681	tabersonine/lochnericine 19-hydroxylase	T19H/CYP71BJ1	Tabersonine 19-hydroxylase
Cochr04_g0015000-1.1	AYE56095	O-acetylstemmadenine oxidase	ASO/PAS	O-acetylstemmadenine oxidase
Cochr04_g0015220-1.1	ADZ48681	tabersonine/lochnericine 19-hydroxylase	T19H/CYP71BJ1	Tabersonine 19-hydroxylase
Cochr04_g0015230-1.1	ADZ48681	tabersonine/lochnericine 19-hydroxylase	T19H/CYP71BJ1	Tabersonine 19-hydroxylase
Cochr04_g0017190-1.1	AXK92563	strictosidine synthase	STR	Strictosidine synthase
Cochr04_g0025850-1.1	AXK92563	strictosidine synthase	STR	Strictosidine synthase
Cochr04_g0039470-1.1	AXK92563	strictosidine synthase	STR	Strictosidine synthase
Cochr04_g0056920-1.1	AXK92563	strictosidine synthase	STR	Strictosidine synthase
Cochr04_g0065120-1.1	AHK60836	10-hydroxygeraniol oxidoreductase	10HGO	10-hydroxygeraniol oxidoreductase
Cochr05_g0002590-1.1	AXK92565	rankinidine/humantenine-11-O-methyltransferase	RH11OMT	rankinidine/humantenine-11-O-methyltransferase
Cochr05_g0002710-1.1	AWH62806	10-hydroxycamptothecin O-methyltransferase	10OMT	10-hydroxycamptothecin O-methyltransferase
Cochr05_g0004250-1.1	AVH80640	tabersonine 6,7-epoxidase isoform 1	TEX1	tabersonine 6,7-epoxidase 1
Cochr05_g0004280-1.1	AVH80640	tabersonine 6,7-epoxidase isoform 1	TEX1	tabersonine 6,7-epoxidase 1
Cochr05_g0004520-1.1	AXK92568	rankinidine/humantenine-11-hydroxylase 3	RH11H	rankinidine/humantenine-11-hydroxylase 3
Cochr05_g0005010-1.1	AYE56095	O-acetylstemmadenine oxidase	ASO/PAS	O-acetylstemmadenine oxidase
Cochr05_g0005050-1.1	AYE56095	O-acetylstemmadenine oxidase	ASO/PAS	O-acetylstemmadenine oxidase
Cochr05_g0005520-1.1	AAB39709	tryptophan decarboxylase	TDC2	tryptophan decarboxylase 2
Cochr05_g0006110-1.1	AHA82032	geraniol synthase	GES	geraniol synthase
Cochr05_g0006970-1.1	AXK92568	rankinidine/humantenine-11-hydroxylase 3	RH11H	rankinidine/humantenine-11-hydroxylase 3
Cochr05_g0007180-1.1	AXK92568	rankinidine/humantenine-11-hydroxylase 3	RH11H	rankinidine/humantenine-11-hydroxylase 3
Cochr05_g0007210-1.1	AXK92568	rankinidine/humantenine-11-hydroxylase 3	RH11H	rankinidine/humantenine-11-hydroxylase 3
Cochr05_g0008180-1.1	BAB47180	strictosidine synthase	STR	Strictosidine synthase
Cochr05_g0008300-1.1	BAB47180	strictosidine synthase	STR	Strictosidine synthase
Cochr05_g0008370-1.1	BAC41515	tryptophan decarboxylase	TDC	tryptophan decarboxylase
Cochr05_g0008880-1.1	AAF22288	polyneuridine aldehyde esterase	PNAE	polyneuridine-aldehyde esterase
Cochr05_g0052480-1.1	AGX93062	7-deoxyloganic acid 7-hydroxylase	7-DLH	7-deoxyloganic acid 7-hydroxylase
Cochr05_g0053440-1.1	Q05047	secologanin synthase	SLS	secologanin synthase
Cochr05_g0053510-1.1	AGX93062	7-deoxyloganic acid 7-hydroxylase	7-DLH	7-deoxyloganic acid 7-hydroxylase
Cochr05_g0053590-1.1	BAP90521	secologanin synthase	SLS	secologanin synthase
Cochr05_g0053600-1.1	BAP90521	secologanin synthase	SLS	secologanin synthase
Cochr05_g0053630-1.1	Q05047	secologanin synthase	SLS	secologanin synthase
Cochr05_g0053740-1.1	Q05047	secologanin synthase	SLS	secologanin synthase
Cochr05_g0053810-1.1	BAP90521	secologanin synthase	SLS	secologanin synthase
Cochr05_g0053910-1.1	AGX93062	7-deoxyloganic acid 7-hydroxylase	7-DLH	7-deoxyloganic acid 7-hydroxylase
Cochr05_g0054080-1.1	AGX93062	7-deoxyloganic acid 7-hydroxylase	7-DLH	7-deoxyloganic acid 7-hydroxylase
Cochr05_g0054100-1.1	AGX93062	7-deoxyloganic acid 7-hydroxylase	7-DLH	7-deoxyloganic acid 7-hydroxylase
Cochr05_g0054130-1.1	AGX93062	7-deoxyloganic acid 7-hydroxylase	7-DLH	7-deoxyloganic acid 7-hydroxylase
Cochr05_g0054140-1.1	AGX93062	7-deoxyloganic acid 7-hydroxylase	7-DLH	7-deoxyloganic acid 7-hydroxylase
Cochr05_g0058250-1.1	AGX93062	7-deoxyloganic acid 7-hydroxylase	7-DLH	7-deoxyloganic acid 7-hydroxylase
Cochr05_g0058300-1.1	AGX93062	7-deoxyloganic acid 7-hydroxylase	7-DLH	7-deoxyloganic acid 7-hydroxylase
Cochr05_g0058340-1.1	BAP90521	secologanin synthase	SLS	secologanin synthase
Cochr05_g0065570-1.1	AXK92568	rankinidine/humantenine-11-hydroxylase 3	RH11H	rankinidine/humantenine-11-hydroxylase 3
Cochr06_g0001350-1.1	CAJ84723	peroxidase 1	Prx1	peroxidase 1
Cochr06_g0005570-1.1	BAP90521	secologanin synthase	SLS	secologanin synthase
Cochr06_g0007680-1.1	AVM85922	hydrolase 3	HL3	hydrolase 3
Cochr06_g0013290-1.1	AAW88320	acetylajmalan acetylesterase	AAE	acetylajmaline esterase
Cochr06_g0028120-1.1	AAX11684	perakine reductase	PR	perakine reductase
Cochr06_g0040260-1.1	AAW88320	acetylajmalan acetylesterase	AAE	acetylajmaline esterase
Cochr06_g0040830-1.1	AAW88320	acetylajmalan acetylesterase	AAE	acetylajmaline esterase
Cochr06_g0062730-1.1	CAJ84723	peroxidase 1	Prx1	peroxidase 1
Cochr06_g0072360-1.1	AGX93062	7-deoxyloganic acid 7-hydroxylase	7-DLH	7-deoxyloganic acid 7-hydroxylase
Cochr06_g0090310-1.1	AVH80640	tabersonine 6,7-epoxidase isoform 1	TEX1	tabersonine 6,7-epoxidase 1
Cochr06_g0093690-1.1	AXK92564	strictosidine glucosidase	SGD	strictosidine beta-D-glucosidase
Cochr06_g0093740-1.1	AXK92564	strictosidine glucosidase	SGD	strictosidine beta-D-glucosidase
Cochr06_g0095660-1.1	AXK92568	rankinidine/humantenine-11-hydroxylase 3	RH11H	rankinidine/humantenine-11-hydroxylase 3
Cochr06_g0095880-1.1	AXK92568	rankinidine/humantenine-11-hydroxylase 3	RH11H	rankinidine/humantenine-11-hydroxylase 3
Cochr06_g0097030-1.1	AXK92568	rankinidine/humantenine-11-hydroxylase 3	RH11H	rankinidine/humantenine-11-hydroxylase 3
Cochr06_g0097460-1.1	AXK92568	rankinidine/humantenine-11-hydroxylase 3	RH11H	rankinidine/humantenine-11-hydroxylase 3
Cochr06_g0097700-1.1	AXK92568	rankinidine/humantenine-11-hydroxylase 3	RH11H	rankinidine/humantenine-11-hydroxylase 3
Cochr06_g0098090-1.1	AVH80640	tabersonine 6,7-epoxidase isoform 1	TEX1	tabersonine 6,7-epoxidase 1
Cochr06_g0098330-1.1	AXK92568	rankinidine/humantenine-11-hydroxylase 3	RH11H	rankinidine/humantenine-11-hydroxylase 3
Cochr06_g0101340-1.1	AXK92568	rankinidine/humantenine-11-hydroxylase 3	RH11H	rankinidine/humantenine-11-hydroxylase 3
Cochr06_g0101480-1.1	AXK92568	rankinidine/humantenine-11-hydroxylase 3	RH11H	rankinidine/humantenine-11-hydroxylase 3
Cochr06_g0103980-1.1	AAF22288	polyneuridine aldehyde esterase	PNAE	polyneuridine-aldehyde esterase
Cochr06_g0106240-1.1	AXK92568	rankinidine/humantenine-11-hydroxylase 3	RH11H	rankinidine/humantenine-11-hydroxylase 3
Cochr06_g0106390-1.1	AXK92564	strictosidine glucosidase	SGD	strictosidine beta-D-glucosidase
Cochr06_g0110230-1.1	CAJ84723	peroxidase 1	Prx1	peroxidase 1
Cochr06_g0112590-1.1	O04847	DV4H_CATRORecName: Full=Deacetoxyvindoline 4-hydroxylase	D4H	deacetoxyvindoline 4-hydroxylase
Cochr06_g0113760-1.1	AHX24370	7-deoxyloganetic acid synthase	IO	7-deoxyloganetic acid synthase
Cochr07_g0007230-1.1	AAF22288	polyneuridine aldehyde esterase	PNAE	polyneuridine-aldehyde esterase
Cochr07_g0007250-1.1	BAP90522	geraniol 10-hydroxylase	G10H	geraniol 10-hydroxylase
Cochr07_g0010230-1.1	F8WLS6	UGT6_CATRORecName: Full=7-deoxyloganetin glucosyltransferase; AltName: Full=Iridoid 1-O-glucosyltransferase; AltName: Full=UDP-glucose glucosyltransferase 6; Short=CrUGT6; AltName: Full=UDP-glycosyltransferase 85A23	7DLGT/UGT6/UGT85A	7-deoxyloganetin glucosyltransferase
Cochr07_g0011650-1.1	AAX11684	perakine reductase	PR	perakine reductase
Cochr07_g0012140-1.1	AHA82031	10-hydroxygeraniol oxidoreductase	10HGO	10-hydroxygeraniol oxidoreductase
Cochr07_g0012230-1.1	ANQ45222	tetrahydroalstonine synthase 3	THAS3	Tetrahydroalstonine synthase 3
Cochr07_g0012250-1.1	AKF02528	tetrahydroalstonine synthase	THAS	Tetrahydroalstonine synthase
Cochr07_g0012260-1.1	AKF02528	tetrahydroalstonine synthase	THAS	Tetrahydroalstonine synthase
Cochr07_g0012270-1.1	AHA82031	10-hydroxygeraniol oxidoreductase	10HGO	10-hydroxygeraniol oxidoreductase
Cochr07_g0012280-1.1	AHA82031	10-hydroxygeraniol oxidoreductase	10HGO	10-hydroxygeraniol oxidoreductase
Cochr07_g0016690-1.1	AHK60836	10-hydroxygeraniol oxidoreductase	10HGO	10-hydroxygeraniol oxidoreductase
Cochr07_g0016720-1.1	AHK60836	10-hydroxygeraniol oxidoreductase	10HGO	10-hydroxygeraniol oxidoreductase
Cochr07_g0016770-1.1	AHK60836	10-hydroxygeraniol oxidoreductase	10HGO	10-hydroxygeraniol oxidoreductase
Cochr07_g0033840-1.1	Q05047	secologanin synthase	SLS	secologanin synthase
Cochr07_g0077810-1.1	AHA82031	10-hydroxygeraniol oxidoreductase	10HGO	10-hydroxygeraniol oxidoreductase
Cochr07_g0081660-1.1	CAJ84723	peroxidase 1	Prx1	peroxidase 1
Cochr07_g0086680-1.1	CAJ84723	peroxidase 1	Prx1	peroxidase 1
Cochr08_g0006240-1.1	AHK60836	10-hydroxygeraniol oxidoreductase	10HGO	10-hydroxygeraniol oxidoreductase
Cochr08_g0007580-1.1	I1TEM1	T3O_CATRORecName: Full=Tabersonine 3-oxygenase; Short=T3O; AltName: Full=16-methoxytabersonine 3-oxygenase; AltName: Full=Cytochrome P450 71D1; AltName: Full=Cytochrome P450 71D1V2	T3O	tabersonine 3-oxygenase
Cochr08_g0009340-1.1	I1TEM1	T3O_CATRORecName: Full=Tabersonine 3-oxygenase; Short=T3O; AltName: Full=16-methoxytabersonine 3-oxygenase; AltName: Full=Cytochrome P450 71D1; AltName: Full=Cytochrome P450 71D1V2	T3O	tabersonine 3-oxygenase
Cochr08_g0009580-1.1	I1TEM1	T3O_CATRORecName: Full=Tabersonine 3-oxygenase; Short=T3O; AltName: Full=16-methoxytabersonine 3-oxygenase; AltName: Full=Cytochrome P450 71D1; AltName: Full=Cytochrome P450 71D1V2	T3O	tabersonine 3-oxygenase
Cochr08_g0009600-1.1	I1TEM1	T3O_CATRORecName: Full=Tabersonine 3-oxygenase; Short=T3O; AltName: Full=16-methoxytabersonine 3-oxygenase; AltName: Full=Cytochrome P450 71D1; AltName: Full=Cytochrome P450 71D1V2	T3O	tabersonine 3-oxygenase
Cochr08_g0009750-1.1	I1TEM1	T3O_CATRORecName: Full=Tabersonine 3-oxygenase; Short=T3O; AltName: Full=16-methoxytabersonine 3-oxygenase; AltName: Full=Cytochrome P450 71D1; AltName: Full=Cytochrome P450 71D1V2	T3O	tabersonine 3-oxygenase
Cochr08_g0009760-1.1	I1TEM1	T3O_CATRORecName: Full=Tabersonine 3-oxygenase; Short=T3O; AltName: Full=16-methoxytabersonine 3-oxygenase; AltName: Full=Cytochrome P450 71D1; AltName: Full=Cytochrome P450 71D1V2	T3O	tabersonine 3-oxygenase
Cochr08_g0009790-1.1	I1TEM1	T3O_CATRORecName: Full=Tabersonine 3-oxygenase; Short=T3O; AltName: Full=16-methoxytabersonine 3-oxygenase; AltName: Full=Cytochrome P450 71D1; AltName: Full=Cytochrome P450 71D1V2	T3O	tabersonine 3-oxygenase
Cochr08_g0009860-1.1	I1TEM1	T3O_CATRORecName: Full=Tabersonine 3-oxygenase; Short=T3O; AltName: Full=16-methoxytabersonine 3-oxygenase; AltName: Full=Cytochrome P450 71D1; AltName: Full=Cytochrome P450 71D1V2	T3O	tabersonine 3-oxygenase
Cochr08_g0009960-1.1	AXK92565	10-hydroxycamptothecin O-methyltransferase	RH11OMT	rankinidine/humantenine-11-O-methyltransferase
Cochr08_g0010650-1.1	I1TEM1	T3O_CATRORecName: Full=Tabersonine 3-oxygenase; Short=T3O; AltName: Full=16-methoxytabersonine 3-oxygenase; AltName: Full=Cytochrome P450 71D1; AltName: Full=Cytochrome P450 71D1V2	T3O	tabersonine 3-oxygenase
Cochr08_g0010760-1.1	MF537711	SBE_translated_protein_R_serpentinaRecName: SBE	SBE	Sarpagan Bridge Enzyme
Cochr08_g0011270-1.1	MF537711	SBE_translated_protein_R_serpentinaRecName: SBE	SBE	Sarpagan Bridge Enzyme
Cochr08_g0011410-1.1	MF537711	SBE_translated_protein_R_serpentinaRecName: SBE	SBE	Sarpagan Bridge Enzyme
Cochr08_g0012980-1.1	I1TEM1	T3O_CATRORecName: Full=Tabersonine 3-oxygenase; Short=T3O; AltName: Full=16-methoxytabersonine 3-oxygenase; AltName: Full=Cytochrome P450 71D1; AltName: Full=Cytochrome P450 71D1V2	T3O	tabersonine 3-oxygenase
Cochr08_g0013120-1.1	I1TEM1	T3O_CATRORecName: Full=Tabersonine 3-oxygenase; Short=T3O; AltName: Full=16-methoxytabersonine 3-oxygenase; AltName: Full=Cytochrome P450 71D1; AltName: Full=Cytochrome P450 71D1V2	T3O	tabersonine 3-oxygenase
Cochr08_g0013260-1.1	I1TEM1	T3O_CATRORecName: Full=Tabersonine 3-oxygenase; Short=T3O; AltName: Full=16-methoxytabersonine 3-oxygenase; AltName: Full=Cytochrome P450 71D1; AltName: Full=Cytochrome P450 71D1V2	T3O	tabersonine 3-oxygenase
Cochr08_g0013930-1.1	I1TEM1	T3O_CATRORecName: Full=Tabersonine 3-oxygenase; Short=T3O; AltName: Full=16-methoxytabersonine 3-oxygenase; AltName: Full=Cytochrome P450 71D1; AltName: Full=Cytochrome P450 71D1V2	T3O	tabersonine 3-oxygenase
Cochr08_g0018290-1.1	O81346	C79B2_ARATHRecName: Full=Tryptophan N-monooxygenase 1; AltName: Full=Cytochrome P450 79B2; AltName: Full=Tryptophan N-hydroxylase 1	CYP79B3	tryptophan N-monooxygenase
Cochr08_g0070830-1.1	ANQ45223	tetrahydroalstonine synthase 2	THAS2	Tetrahydroalstonine synthase 2
Cochr08_g0070870-1.1	ANQ45222	tetrahydroalstonine synthase 3	THAS3	Tetrahydroalstonine synthase 3
Cochr08_g0085440-1.1	AHK60836	10-hydroxygeraniol oxidoreductase	10HGO	10-hydroxygeraniol oxidoreductase
Cochr09_g0000930-1.1	CAJ84723	peroxidase 1	Prx1	peroxidase 1
Cochr09_g0010220-1.1	U3U992	UGT8_CATRORecName: Full=7-deoxyloganetic acid glucosyltransferase; AltName: Full=UDP-glucose glucosyltransferase 8; Short=CrUGT8; AltName: Full=UDP-glycosyltransferase 709C2	7DLGT/UGT8	7-deoxyloganetic acid glucosyltransferase
Cochr09_g0016190-1.1	AAW88320	acetylajmalan acetylesterase	AAE	acetylajmaline esterase
Cochr09_g0016250-1.1	AAW88320	acetylajmalan acetylesterase	AAE	acetylajmaline esterase
Cochr09_g0016330-1.1	AAW88320	acetylajmalan acetylesterase	AAE	acetylajmaline esterase
Cochr09_g0086020-1.1	AXK92564	strictosidine glucosidase	SGD	strictosidine beta-D-glucosidase
Cochr09_g0086240-1.1	AGX93062	7-deoxyloganic acid 7-hydroxylase	7-DLH	7-deoxyloganic acid 7-hydroxylase
Cochr09_g0088900-1.1	AYE56095	O-acetylstemmadenine oxidase	ASO/PAS	O-acetylstemmadenine oxidase
Cochr09_g0089210-1.1	AYE56095	O-acetylstemmadenine oxidase	ASO/PAS	O-acetylstemmadenine oxidase
Cochr09_g0091220-1.1	AYE56095	O-acetylstemmadenine oxidase	ASO/PAS	O-acetylstemmadenine oxidase

## Sheet: Data S4
Data S4 Classification of CYP450s in the C. officinalis genome.
Chromosome	Start	End	Gene ID	CYP_Class	Color
Chr1	719176911	719178878	CYP726A1	CYP726A	red
Chr1	719220292	719222026	CYP72B2	Other_CYP	blue
Chr1	719899404	719901223	CYP726A3	CYP726A	red
Chr1	722337926	722345967	CYP726A2	CYP726A	red
Chr1	725649811	725651138	CYP726A1	CYP726A	blue
Chr1	730678067	730681178	CYP72B2	Other_CYP	blue
Chr1	730788883	730790879	CYP726A3	CYP726A	red
Chr1	738952393	738953955	CYP726A1	CYP726A	red
Chr1	739167173	739168779	CYP716	Other_CYP	blue
Chr1	741779687	741781245	CYP716	Other_CYP	blue
Chr2	742216471	742217964	CYP726A1	CYP726A	red
Chr3	743046491	743047472	CYP726A1	CYP726A	red
Chr3	743360857	743361984	CYP726A1	CYP726A	red
Chr3	743850926	743852485	CYP726A1	CYP726A	red
Chr3	744096710	744097516	CYP726A2	CYP726A	red
Chr3	744475005	744476564	CYP726A2	CYP726A	red
Chr3	193787248	193788833	CYP726A2	CYP726A	red
Chr3	193874262	193875424	CYP726A3	CYP726A	red
Chr3	193968507	193969475	CYP726A4	CYP726A	red
Chr3	194304340	194406984	CYP726A4	CYP726A	red
Chr3	197211879	197213497	CYP726A4	CYP726A	red
Chr3	197281390	197290646	CYP726A6	CYP726A	red
Chr3	197326404	197328029	CYP726A6	CYP726A	red
Chr3	197489899	197491507	CYP726A1	CYP726A	red
Chr3	225295856	225297869	CYP726A1	CYP726A	red
Chr3	225458498	225481957	CYP752	Other_CYP	blue
Chr4	225707451	225710322	CYP739	Other_CYP	blue
Chr4	225734743	225735084	CYP866	Other_CYP	blue
Chr4	225800564	225802295	CYP230	Other_CYP	blue
Chr4	225876010	225884946	CYP255	Other_CYP	blue
Chr4	225918305	225920894	CYP866	Other_CYP	blue
Chr4	226000840	226003085	CYP726A2	CYP726A	red
Chr4	226042913	226045624	CYP726A3	CYP726A	red
Chr4	226045636	226046187	CYP726A1	CYP726A	red
Chr4	226080488	226082779	CYP726A1	CYP726A	red
Chr4	228173201	228177401	CYP726A6	CYP726A	red
Chr4	228177478	228179906	CYP726A4	CYP726A	red
Chr5	228588488	228590395	CYP726A5	CYP726A	red
Chr5	228590428	228593689	CYP726A6	CYP726A	red
Chr5	233222048	233222782	CYP757	Other_CYP	blue
Chr5	233222840	233223914	CYP726A3	CYP726A	red
Chr5	151944232	151945881	CYP726A2	CYP726A	red
Chr5	155348175	155348884	CYP752	Other_CYP	blue
Chr5	155386898	155388534	CYP719	Other_CYP	blue
Chr5	156090358	156091038	CYP726A3	CYP726A	red
Chr5	156189198	156194605	CYP750	Other_CYP	blue
Chr6	156195003	156195941	CYP726A1	CYP726A	red
Chr7	156273668	156286869	CYP716	Other_CYP	blue
Chr7	143312818	143314403	CYP47	Other_CYP	blue
Chr7	143322030	143323627	CYP750	Other_CYP	blue
Chr7	143493144	143501822	CYP725	Other_CYP	blue
Chr7	144380792	144382392	CYP793	Other_CYP	blue
Chr7	149243834	149254684	CYP716	Other_CYP	blue
Chr7	149254706	149255434	CYP750	Other_CYP	blue
Chr7	149912789	149913895	CYP726A2	CYP726A	red
Chr7	26564390	26565152	CYP726A2	CYP726A	red
Chr7	26565170	26565940	CYP726A4	CYP726A	red
Chr7	27694711	27695253	CYP726A3	CYP726A	red
Chr7	27867765	27869433	CYP726A4	CYP726A	red
Chr7	29921105	29923986	CYP726A3	CYP726A	red
Chr7	30202013	30204412	CYP726A4	CYP726A	red
Chr8	30285826	30288271	CYP726A3	CYP726A	red
Chr8	32411675	32414011	CYP726A4	CYP726A	red
Chr8	34164706	34168832	CYP726A2	CYP726A	red
Chr8	34224145	34227063	CYP726A2	CYP726A	red
Chr8	125196769	125199114	CYP726A4	CYP726A	red
Chr8	125204920	125207245	CYP726A2	CYP726A	red
Chr8	125209283	125211632	CYP726A4	CYP726A	red
Chr8	125270466	125270924	CYP726A2	CYP726A	red
Chr8	125270935	125272696	CYP726A1	CYP726A	red
Chr8	125476701	125496077	CYP726A1	CYP726A	red
Chr8	125497523	125498476	CYP726A1	CYP726A	red
Chr8	272141402	272143668	CYP726A1	CYP726A	red
Chr8	272319926	272321554	CYP726A3	CYP726A	red
Chr8	272519354	272519794	CYP726A3	CYP726A	red
Chr8	272766060	272780969	CYP71D5	Other_CYP	blue
Chr8	272954146	272955818	CYP75A2	Other_CYP	blue
Chr8	273596150	273598006	CYP726A4	CYP726A	red
Chr8	273770743	273771631	CYP705B1	Other_CYP	blue
Chr8	273841209	273842705	CYP726A4	CYP726A	red
Chr8	273889112	273890746	CYP726A5	CYP726A	red
Chr9	274165427	274230769	CYP76G1	Other_CYP	blue
Chr9	274230875	274251811	CYP726A6	CYP726A	red
Chr9	274268981	274269503	CYP726A4	CYP726A	red
Chr9	712904234	712905278	CYP726A3	CYP726A	red
Chr9	712905684	712909687	CYP726A5	CYP726A	red
Chr9	714754174	714755853	CYP726A5	CYP726A	red
Chr9	715286631	715286984	CYP716	Other_CYP	blue
Chr9	715287044	715322922	CYP750	Other_CYP	blue
Chr9	715429222	715430888	CYP720	Other_CYP	blue
Chr9	715515679	715516023	CYP98	Other_CYP	blue

## Sheet: Data S5
Table S13 Potential gene clusters analyzed by PlantiSMASH.
Data S5 Potential gene clusters analyzed by PlantiSMASH.	Type	Gene ID
Chr1	saccharide	co94.16
		co35.856
		co83.72
		co91.86
	terpene	co17.55
		co17.56
		co1.88
		co17.03
		co10.5
		co77.21
		co6.837
		co41.72
		co26.47
		co13.306
		co3517
	putative	co351.7
		co3517.1
		co3517.2
		co3517.3
		co3517.4
Chr2	saccharide-polyketide	co3517.8
		co4469.1
		co446.9
		co459.4
		co268.2
		co355.6
		co2265.7
		co780.2
		co514.3
		co474.3
		co390.5
		co48.45
		co143.5
		co101.95
		co285.3
		co582.5
	putative	co112.2
		co734.2
		co125.4
		co144.23
		co62.64
	terpene	co248.03
		co407
		co8023
		co1733
		co6978
		co14565
		co19675
		co1673
		co12556
		co29727
		co28097
		co16574
		co19287
		co12288
		co6833
Chr3	putative	co25656
		co13501
		co16598
		co19484
	terpene	co21628
		co26673
		co2667
		co802
		co1068
		co1066
		co1060
Chr4	lignan	co1119
		co8260
		co4987
		co3444
		co8667
		co9055
		co1318
		co5850
	terpene	co4650
		co16355
		co520
		co6786
		co3239
		co17084
		co19145
		co15959
		co14896
		co3515
		co14432
Chr5	saccharide	co13412
		co144
		co1668
		co6249
		co1053
	saccharide	co6814
	saccharide	co9816
	saccharide	co2955
	saccharide	co5788
	saccharide	co7747
	saccharide	co5306
	saccharide	co774
Chr6	terpene	co14722
		co6413
		co6088
		co3010
		co10156
		co20429
		co1717
		co3195
		co9628
	terpene	co26030
		co12320
		co4872
		co22692
	saccharide	co16809
	saccharide	co42791
	saccharide	co42790
	saccharide	co42799
Chr6	terpene	co42795
		co42.793
		co8.393
Chr7	saccharide	co879.2
	terpene	co51.522
		co66.57
		co16.381
Chr8	terpene	co26.177
		co21.521
		co40.39
Chr9	terpene	co61.23
		co5.791
		co48.931

## Sheet: Data S6
Data S6 Syntenic Analysis of the loganin biosynthesis cluster across plant genomes
############### Parameters ###############
# MATCH_SCORE: 50
# MATCH_SIZE: 5
# GAP_PENALTY: -1
# OVERLAP_WINDOW: 5
# E_VALUE: 1e-05
# MAX GAPS: 25
############### Statistics ###############
# Number of collinear genes: 25637, Percentage: 35.67
# Number of all genes: 71869
##########################################
## Alignment 0: score=3203.0 e_value=3.2e-292 N=70 co1&dc1 plus
0- 0:	evm.model.CTG_1469.292_evm.model.CTG_1469.293	KZN11371	8e-76
0- 1:	evm.model.CTG_1469.298	KZN11374	1e-120
0- 2:	evm.model.CTG_1188.11	KZN11376	1e-86
0- 3:	evm.model.CTG_1188.15	KZN11378	5e-172
0- 4:	evm.model.CTG_1188.18	KZN11381	6e-58
0- 5:	evm.model.CTG_1188.20	KZN11383	0
0- 6:	evm.model.CTG_1188.37	KZN11384	0
0- 7:	evm.model.CTG_1188.42	KZN11386	2e-32
0- 8:	evm.model.CTG_1188.49	KZN11388	0
0- 9:	evm.model.CTG_1188.52	KZN11393	4e-21
0- 10:	evm.model.CTG_1188.53	KZN11395	1e-69
0- 11:	evm.model.CTG_1188.56	KZN11396	5e-81
0- 12:	evm.model.CTG_1188.59	KZN11399	0
0- 13:	evm.model.CTG_1188.63.2	KZN11400	4e-36
0- 14:	evm.model.CTG_1188.70	KZN11402	2e-66
0- 15:	evm.model.CTG_1188.74	KZN11403	5e-10
0- 16:	evm.model.CTG_1188.80	KZN11412	2e-90
0- 17:	evm.model.CTG_1188.81	KZN11413	3e-51
0- 18:	evm.model.CTG_1188.82	KZN11416	0
0- 19:	evm.model.CTG_1188.85	KZN11417	1e-131
0- 20:	evm.model.CTG_1188.91	KZN11419	6e-87
0- 21:	evm.model.CTG_1188.120	KZN11421	9e-30
0- 22:	evm.model.CTG_1188.126	KZN11423	0
0- 23:	evm.model.CTG_1188.130	KZN11424	0
0- 24:	evm.model.CTG_1188.132	KZN11425	3e-59
0- 25:	evm.model.CTG_1188.133	KZN11426	8e-165
0- 26:	evm.model.CTG_1188.134	KZN11427	5e-125
0- 27:	evm.model.CTG_1188.136	KZN11430	1e-118
0- 28:	evm.model.CTG_1188.161	KZN11455	0
0- 29:	evm.model.CTG_1188.178	KZN11456	0
0- 30:	evm.model.CTG_1188.179	KZN11457	7e-47
0- 31:	evm.model.CTG_1017.128	KZN11465	7e-96
0- 32:	evm.model.CTG_1017.114	KZN11466	5e-60
0- 33:	evm.model.CTG_1017.113	KZN11467	4e-52
0- 34:	evm.model.CTG_1017.111	KZN11469	0
0- 35:	evm.model.CTG_1017.110	KZN11471	1e-121
0- 36:	evm.model.CTG_1017.107	KZN11472	4e-17
0- 37:	evm.model.CTG_1017.104	KZN11474	8e-159
0- 38:	evm.model.CTG_1017.100	KZN11478	0
0- 39:	evm.model.CTG_1017.79	KZN11479	0
0- 40:	evm.model.CTG_1017.74.1	KZN11482	3e-52
0- 41:	evm.model.CTG_1017.73	KZN11483	5e-19
0- 42:	evm.model.CTG_1017.70	KZN11486	2e-155
0- 43:	evm.model.CTG_1017.64	KZN11493	1e-139
0- 44:	evm.model.CTG_1017.48	KZN11495	2e-19
0- 45:	evm.model.CTG_1017.36	KZN11504	2e-95
0- 46:	evm.model.CTG_1017.28	KZN11507	0
0- 47:	evm.model.CTG_1017.21	KZN11509	2e-130
0- 48:	evm.model.CTG_1017.20	KZN11510	2e-114
0- 49:	evm.model.CTG_1017.19.1	KZN11512	2e-43
0- 50:	evm.model.CTG_1017.17	KZN11516	5e-134
0- 51:	evm.model.CTG_1017.14	KZN11517	0
0- 52:	evm.model.CTG_549.162	KZN11524	4e-171
0- 53:	evm.model.CTG_549.136	KZN11534	4e-22
0- 54:	evm.model.CTG_549.131	KZN11542	0
0- 55:	evm.model.CTG_549.125	KZN11546	0
0- 56:	evm.model.CTG_549.109	KZN11550	0
0- 57:	evm.model.CTG_549.106	KZN11552	6e-55
0- 58:	evm.model.CTG_549.105	KZN11554	4e-70
0- 59:	evm.model.CTG_549.104	KZN11555	1e-174
0- 60:	evm.model.CTG_549.96	KZN11556	5e-35
0- 61:	evm.model.CTG_549.94	KZN11560	2e-16
0- 62:	evm.model.CTG_549.93	KZN11561	0
0- 63:	evm.model.CTG_549.92	KZN11562	0
0- 64:	evm.model.CTG_549.84	KZN11565	3e-28
0- 65:	evm.model.CTG_549.69	KZN11572	3e-96
0- 66:	evm.model.CTG_549.67	KZN11576	0
0- 67:	evm.model.CTG_549.66	KZN11577	0
0- 68:	evm.model.CTG_549.65	KZN11578	0
0- 69:	evm.model.CTG_549.64	KZN11579	1e-142
## Alignment 1: score=2257.0 e_value=4e-182 N=49 co1&dc1 plus
1- 0:	evm.model.CTG_316.495	KZN11227	0
1- 1:	evm.model.CTG_316.496	KZN11228	0
1- 2:	evm.model.CTG_316.497	KZN11231	3e-180
1- 3:	evm.model.CTG_316.503_evm.model.CTG_316.505	KZN11236	0
1- 4:	evm.model.CTG_316.523	KZN11242	6e-51
1- 5:	evm.model.CTG_316.524	KZN11243	2e-151
1- 6:	evm.model.CTG_316.525	KZN11244	2e-33
1- 7:	evm.model.CTG_316.530	KZN11249	9e-22
1- 8:	evm.model.CTG_316.533	KZN11250	0
1- 9:	evm.model.CTG_316.536	KZN11252	0
1- 10:	evm.model.CTG_316.554	KZN11254	0
1- 11:	evm.model.CTG_316.562	KZN11262	0
1- 12:	evm.model.CTG_316.565	KZN11263	4e-19
1- 13:	evm.model.CTG_316.567	KZN11264	9e-75
1- 14:	evm.model.CTG_1469.5	KZN11266	8e-93
1- 15:	evm.model.CTG_1469.7	KZN11269	0
1- 16:	evm.model.CTG_1469.16.3	KZN11280	1e-106
1- 17:	evm.model.CTG_1469.17	KZN11281	0
1- 18:	evm.model.CTG_1469.29	KZN11282	0
1- 19:	evm.model.CTG_1469.33	KZN11291	1e-126
1- 20:	evm.model.CTG_1469.37.2	KZN11295	0
1- 21:	evm.model.CTG_1469.44	KZN11296	0
1- 22:	evm.model.CTG_1469.49	KZN11297	7e-25
1- 23:	evm.model.CTG_1469.58	KZN11298	7e-121
1- 24:	evm.model.CTG_1469.60	KZN11299	3e-123
1- 25:	evm.model.CTG_1469.63.2	KZN11300	0
1- 26:	evm.model.CTG_1469.64	KZN11301	9e-25
1- 27:	evm.model.CTG_1469.66	KZN11302	0
1- 28:	evm.model.CTG_1469.69	KZN11305	0
1- 29:	evm.model.CTG_1469.78	KZN11307	9e-71
1- 30:	evm.model.CTG_1469.79	KZN11308	0
1- 31:	evm.model.CTG_1469.83	KZN11310	0
1- 32:	evm.model.CTG_1469.86	KZN11313	2e-159
1- 33:	evm.model.CTG_1469.91	KZN11318	4e-14
1- 34:	evm.model.CTG_1469.101	KZN11323	7e-167
1- 35:	evm.model.CTG_1469.104	KZN11333	8e-40
1- 36:	evm.model.CTG_1469.128	KZN11337	0
1- 37:	evm.model.CTG_1469.137	KZN11341	8e-87
1- 38:	evm.model.CTG_1469.146	KZN11344	9e-81
1- 39:	evm.model.CTG_1469.148	KZN11348	6e-59
1- 40:	evm.model.CTG_1469.149	KZN11349	6e-63
1- 41:	evm.model.CTG_1469.150	KZN11350	1e-97
1- 42:	evm.model.CTG_1469.153	KZN11351	7e-55
1- 43:	evm.model.CTG_1469.186	KZN11356	0
1- 44:	evm.model.CTG_1469.189	KZN11360	0
1- 45:	evm.model.CTG_1469.194	KZN11361	0
1- 46:	evm.model.CTG_1469.214	KZN11366	4e-37
1- 47:	evm.model.CTG_1469.215	KZN11367	2e-112
1- 48:	evm.model.CTG_1469.218.1	KZN11368	6e-51
## Alignment 2: score=1586.0 e_value=6.3e-121 N=35 co1&dc1 plus
2- 0:	evm.model.CTG_873.1	KZN11486	8e-108
2- 1:	evm.model.CTG_873.7	KZN11489	3e-28
2- 2:	evm.model.CTG_1875.2	KZN11507	6e-73
2- 3:	evm.model.CTG_1875.9	KZN11510	2e-91
2- 4:	evm.model.CTG_1875.17.1	KZN11511	7e-36
2- 5:	evm.model.CTG_1875.46	KZN11518	8e-142
2- 6:	evm.model.CTG_1875.82	KZN11519	6e-46
2- 7:	evm.model.CTG_1875.84	KZN11523	1e-176
2- 8:	evm.model.CTG_1875.88	KZN11524	1e-157
2- 9:	evm.model.CTG_1875.90	KZN11525	2e-129
2- 10:	evm.model.CTG_1875.109	KZN11527	6e-08
2- 11:	evm.model.CTG_1875.142	KZN11528	4e-24
2- 12:	evm.model.CTG_1875.148	KZN11529	4e-33
2- 13:	evm.model.CTG_1875.161	KZN11531	7e-138
2- 14:	evm.model.CTG_1875.164	KZN11534	3e-26
2- 15:	evm.model.CTG_1875.174_evm.model.CTG_1875.167	KZN11535	2e-163
2- 16:	evm.model.CTG_1875.172	KZN11536	3e-15
2- 17:	evm.model.CTG_1788.12	KZN11541	7e-62
2- 18:	evm.model.CTG_1788.22	KZN11546	0
2- 19:	evm.model.CTG_1788.31	KZN11549	0
2- 20:	evm.model.CTG_1788.43	KZN11551	6e-177
2- 21:	evm.model.CTG_1788.44	KZN11552	1e-53
2- 22:	evm.model.CTG_1788.48	KZN11553	0
2- 23:	evm.model.CTG_1788.55	KZN11557	0
2- 24:	evm.model.CTG_1788.64	KZN11558	0
2- 25:	evm.model.CTG_1788.65	KZN11559	1e-85
2- 26:	evm.model.CTG_1788.67	KZN11562	0
2- 27:	evm.model.CTG_1788.71	KZN11564	0
2- 28:	evm.model.CTG_1788.73	KZN11565	3e-23
2- 29:	evm.model.CTG_1788.79	KZN11568	6e-31
2- 30:	evm.model.CTG_1788.84	KZN11571	0
2- 31:	evm.model.CTG_1788.111	KZN11575	2e-38
2- 32:	evm.model.CTG_1788.129	KZN11576	0
2- 33:	evm.model.CTG_1788.131	KZN11577	0
2- 34:	evm.model.CTG_1788.133	KZN11579	2e-140
## Alignment 3: score=1140.0 e_value=1.8e-81 N=25 co1&dc1 plus
3- 0:	evm.model.CTG_1552.70	KZN11386	4e-109
3- 1:	evm.model.CTG_1552.66	KZN11389	3e-107
3- 2:	evm.model.CTG_1552.62	KZN11392	9e-29
3- 3:	evm.model.CTG_1552.61.4	KZN11394	2e-29
3- 4:	evm.model.CTG_1552.60.2	KZN11396	4e-82
3- 5:	evm.model.CTG_1552.57	KZN11397	6e-34
3- 6:	evm.model.CTG_1552.53	KZN11398	9e-72
3- 7:	evm.model.CTG_1552.45	KZN11401	0
3- 8:	evm.model.CTG_1552.40	KZN11406	2e-149
3- 9:	evm.model.CTG_1552.37	KZN11411	3e-27
3- 10:	evm.model.CTG_1552.36	KZN11412	2e-92
3- 11:	evm.model.CTG_1552.35	KZN11413	2e-58
3- 12:	evm.model.CTG_1552.28	KZN11416	8e-163
3- 13:	evm.model.CTG_1552.21	KZN11419	4e-86
3- 14:	evm.model.CTG_1552.11	KZN11420	0
3- 15:	evm.model.CTG_1552.7	KZN11421	7e-59
3- 16:	evm.model.CTG_50.18	KZN11422	0
3- 17:	evm.model.CTG_50.22	KZN11425	2e-68
3- 18:	evm.model.CTG_50.23	KZN11426	7e-161
3- 19:	evm.model.CTG_50.39	KZN11430	7e-18
3- 20:	evm.model.CTG_50.45	KZN11431	0
3- 21:	evm.model.CTG_50.49	KZN11456	0
3- 22:	evm.model.CTG_50.53	KZN11457	1e-46
3- 23:	evm.model.CTG_50.59.5	KZN11458	0
3- 24:	evm.model.CTG_930.14	KZN11479	4
## Alignment 4: score=767.0 e_value=2.6e-50 N=17 co1&dc1 plus
4- 0:	evm.model.CTG_930.89	KZN11479	0
4- 1:	evm.model.CTG_930.95	KZN11480	0
4- 2:	evm.model.CTG_930.100.4	KZN11481	0
4- 3:	evm.model.CTG_930.101	KZN11482	8e-50
4- 4:	evm.model.CTG_930.103	KZN11483	1e-23
4- 5:	evm.model.CTG_930.105	KZN11484	0
4- 6:	evm.model.CTG_930.107	KZN11485	0
4- 7:	evm.model.CTG_930.108_evm.model.CTG_930.110	KZN11486	0
4- 8:	evm.model.CTG_930.111	KZN11489	1e-26
4- 9:	evm.model.CTG_897.86	KZN11495	2e-132
4- 10:	evm.model.CTG_897.85.2	KZN11496	0
4- 11:	evm.model.CTG_897.81	KZN11499	0
4- 12:	evm.model.CTG_897.77	KZN11501	1e-127
4- 13:	evm.model.CTG_897.48	KZN11502	3e-144
4- 14:	evm.model.CTG_897.18	KZN11505	0
4- 15:	evm.model.CTG_897.7	KZN11507	7e-164
4- 16:	evm.model.CTG_1402.24	KZN11528	8e-34
## Alignment 5: score=597.0 e_value=1.2e-31 N=13 co1&dc1 plus
5- 0:	evm.model.CTG_549.59	KZN09544	0
5- 1:	evm.model.CTG_549.57.1	KZN09545	1e-96
5- 2:	evm.model.CTG_549.55	KZN09549	1e-89
5- 3:	evm.model.CTG_549.44	KZN09554	0
5- 4:	evm.model.CTG_549.43	KZN09555	1e-142
5- 5:	evm.model.CTG_549.37_evm.model.CTG_549.38	KZN09559	7e-66
5- 6:	evm.model.CTG_549.36	KZN09562	9e-49
5- 7:	evm.model.CTG_549.27	KZN09563	1e-84
5- 8:	evm.model.CTG_549.1	KZN09576	3e-46
5- 9:	evm.model.CTG_1807.4	KZN09577	9e-56
5- 10:	evm.model.CTG_1807.18	KZN09583	2e-79
5- 11:	evm.model.CTG_1807.25	KZN09587	0
5- 12:	evm.model.CTG_1807.26	KZN09589	4e-115
## Alignment 6: score=592.0 e_value=1.2e-31 N=13 co1&dc1 plus
6- 0:	evm.model.CTG_316.350	KZN11175	0
6- 1:	evm.model.CTG_316.354	KZN11179	2e-106
6- 2:	evm.model.CTG_316.373	KZN11184	2e-41
6- 3:	evm.model.CTG_316.380	KZN11190	8e-133
6- 4:	evm.model.CTG_316.388	KZN11192	0
6- 5:	evm.model.CTG_316.389	KZN11194	0
6- 6:	evm.model.CTG_316.391	KZN11195	0
6- 7:	evm.model.CTG_316.393	KZN11196	3e-28
6- 8:	evm.model.CTG_316.394	KZN11198	0
6- 9:	evm.model.CTG_316.395	KZN11207	0
6- 10:	evm.model.CTG_316.401	KZN11212	0
6- 11:	evm.model.CTG_316.422	KZN11220	4e-83
6- 12:	evm.model.CTG_316.426	KZN11224	0
## Alignment 7: score=577.0 e_value=9e-34 N=13 co1&dc1 plus
7- 0:	evm.model.CTG_229.6	KZN09574	2e-17
7- 1:	evm.model.CTG_229.7	KZN09575	0
7- 2:	evm.model.CTG_229.8	KZN09576	3e-35
7- 3:	evm.model.CTG_229.9	KZN09577	8e-52
7- 4:	evm.model.CTG_229.15	KZN09580	2e-34
7- 5:	evm.model.CTG_229.16	KZN09581	0
7- 6:	evm.model.CTG_229.27	KZN09582	6e-12
7- 7:	evm.model.CTG_1402.95	KZN09588	1e-90
7- 8:	evm.model.CTG_1402.102	KZN09590	8e-104
7- 9:	evm.model.CTG_1402.111	KZN09591	0
7- 10:	evm.model.CTG_1402.112	KZN09592	0
7- 11:	evm.model.CTG_1402.121	KZN09596	0
7- 12:	evm.model.CTG_1402.153	KZN09598	1
## Alignment 8: score=499.0 e_value=1.2e-25 N=11 co1&dc1 plus
8- 0:	evm.model.CTG_1807.30	KZN11658	0
8- 1:	evm.model.CTG_1807.45	KZN11659	0
8- 2:	evm.model.CTG_1807.46	KZN11664	0
8- 3:	evm.model.CTG_1807.53	KZN11668	3e-10
8- 4:	evm.model.CTG_1807.60	KZN11674	9e-96
8- 5:	evm.model.CTG_1807.75	KZN11685	2e-126
8- 6:	evm.model.CTG_1807.77	KZN11686	0
8- 7:	evm.model.CTG_1807.78	KZN11687	0
8- 8:	evm.model.CTG_1807.80.7	KZN11688	2e-101
8- 9:	evm.model.CTG_1807.85	KZN11690	3e-141
8- 10:	evm.model.CTG_1807.102	KZN11697	7e-163
## Alignment 9: score=484.0 e_value=1.6e-25 N=11 co1&dc1 plus
9- 0:	evm.model.CTG_416.62	KZN09852	3e-64
9- 1:	evm.model.CTG_416.13	KZN09863	4e-05
9- 2:	evm.model.CTG_261.37	KZN09867	0
9- 3:	evm.model.CTG_261.6	KZN09868	4e-127
9- 4:	evm.model.CTG_1459.1	KZN09870	0
9- 5:	evm.model.CTG_1459.4	KZN09871	2e-174
9- 6:	evm.model.CTG_1459.17	KZN09873	0
9- 7:	evm.model.CTG_1459.19	KZN09874	2e-171
9- 8:	evm.model.CTG_1459.31	KZN09878	0
9- 9:	evm.model.CTG_1459.33	KZN09881	0
9- 10:	evm.model.CTG_1880.5	KZN09883	1e-30
## Alignment 10: score=439.0 e_value=9.3e-21 N=10 co1&dc1 plus
10- 0:	evm.model.CTG_1088.39	KZN11081	7e-07
10- 1:	evm.model.CTG_1088.40	KZN11086	0
10- 2:	evm.model.CTG_1088.44	KZN11087	1e-90
10- 3:	evm.model.CTG_1088.62_evm.model.CTG_1088.69	KZN11091	0
10- 4:	evm.model.CTG_1088.77	KZN11100	7e-175
10- 5:	evm.model.CTG_1088.94.1	KZN11104	3e-167
10- 6:	evm.model.CTG_1088.101	KZN11108	5e-114
10- 7:	evm.model.CTG_596.12	KZN11111	0
10- 8:	evm.model.CTG_596.18	KZN11114	4e-110
10- 9:	evm.model.CTG_596.46	KZN11117	5e-171
## Alignment 11: score=419.0 e_value=2e-20 N=9 co1&dc1 plus
11- 0:	evm.model.CTG_1088.92	KZN08209	0
11- 1:	evm.model.CTG_1088.93	KZN08210	0
11- 2:	evm.model.CTG_1088.101	KZN08218	0
11- 3:	evm.model.CTG_596.7	KZN08220	1e-32
11- 4:	evm.model.CTG_596.11	KZN08221	2e-24
11- 5:	evm.model.CTG_596.12	KZN08222	0
11- 6:	evm.model.CTG_596.15	KZN08224	5e-56
11- 7:	evm.model.CTG_596.25	KZN08229	0
11- 8:	evm.model.CTG_596.46	KZN08231	4e-139
## Alignment 12: score=365.0 e_value=1.5e-18 N=9 co1&dc1 plus
12- 0:	evm.model.CTG_316.201	KZN08271	0
12- 1:	evm.model.CTG_316.205	KZN08274	0
12- 2:	evm.model.CTG_316.219	KZN08278	2e-12
12- 3:	evm.model.CTG_316.245	KZN08284	0
12- 4:	evm.model.CTG_316.263	KZN08288	7e-171
12- 5:	evm.model.CTG_316.277	KZN08289	7e-88
12- 6:	evm.model.CTG_316.288	KZN08290	0
12- 7:	evm.model.CTG_316.340	KZN08291	0.001
12- 8:	evm.model.CTG_316.373	KZN08296	3e-12
## Alignment 13: score=359.0 e_value=1.7e-17 N=8 co1&dc1 plus
13- 0:	evm.model.CTG_1283.32	KZN09544	0
13- 1:	evm.model.CTG_1283.37	KZN09545	4e-107
13- 2:	evm.model.CTG_1283.90	KZN09551	6e-79
13- 3:	evm.model.CTG_1283.92	KZN09552	0
13- 4:	evm.model.CTG_1283.114	KZN09555	3e-122
13- 5:	evm.model.CTG_1283.115	KZN09556	0
13- 6:	evm.model.CTG_1283.116	KZN09558	0
13- 7:	evm.model.CTG_1283.121	KZN09562	2e-61
## Alignment 14: score=340.0 e_value=1.3e-16 N=8 co1&dc1 plus
14- 0:	evm.model.CTG_1748.112	KZN08163	0.01
14- 1:	evm.model.CTG_1748.139	KZN08185	0
14- 2:	evm.model.CTG_1748.166	KZN08187	1e-52
14- 3:	evm.model.CTG_1748.175	KZN08190	7e-129
14- 4:	evm.model.CTG_1748.181	KZN08191	5e-71
14- 5:	evm.model.CTG_1748.188	KZN08193	4e-45
14- 6:	evm.model.CTG_1748.191	KZN08194	0
14- 7:	evm.model.CTG_1088.9	KZN08200	5e-25
## Alignment 15: score=303.0 e_value=9.8e-15 N=8 co1&dc1 plus
15- 0:	evm.model.CTG_1174.8	KZN09655	0
15- 1:	evm.model.CTG_642.70	KZN09676	2e-128
15- 2:	evm.model.CTG_642.54	KZN09701	0
15- 3:	evm.model.CTG_642.13	KZN09706	0
15- 4:	evm.model.CTG_690.81	KZN09711	0
15- 5:	evm.model.CTG_690.107	KZN09716	3e-55
15- 6:	evm.model.CTG_690.121	KZN09720	2e-62
15- 7:	evm.model.CTG_1105.14.2	KZN09727	0
## Alignment 16: score=282.0 e_value=4e-14 N=7 co1&dc1 plus
16- 0:	evm.model.CTG_185.161	KZN09626	1e-98
16- 1:	evm.model.CTG_185.155	KZN09627	0
16- 2:	evm.model.CTG_185.124_evm.model.CTG_185.117	KZN09639	6e-140
16- 3:	evm.model.CTG_185.83	KZN09641	9e-103
16- 4:	evm.model.CTG_185.26	KZN09642	4e-94
16- 5:	evm.model.CTG_1236.21	KZN09643	8e-178
16- 6:	evm.model.CTG_1236.26	KZN09645	3e-110
## Alignment 17: score=259.0 e_value=2.5e-08 N=6 co1&dc1 plus
17- 0:	evm.model.CTG_1748.125	KZN11061	1e-44
17- 1:	evm.model.CTG_1748.139	KZN11073	0
17- 2:	evm.model.CTG_1748.174	KZN11075	0
17- 3:	evm.model.CTG_1748.183	KZN11079	0
17- 4:	evm.model.CTG_1748.192	KZN11080	4e-165
17- 5:	evm.model.CTG_1748.199	KZN11087	2e-106
## Alignment 18: score=2307.0 e_value=4e-194 N=50 co1&dc1 minus
18- 0:	evm.model.CTG_570.30	KZN11311	0
18- 1:	evm.model.CTG_570.32	KZN11307	5e-52
18- 2:	evm.model.CTG_570.33	KZN11305	3e-134
18- 3:	evm.model.CTG_570.57	KZN11303	0
18- 4:	evm.model.CTG_570.58	KZN11302	0
18- 5:	evm.model.CTG_570.66	KZN11301	7e-28
18- 6:	evm.model.CTG_570.72	KZN11298	1e-20
18- 7:	evm.model.CTG_570.111	KZN11297	1e-28
18- 8:	evm.model.CTG_570.118	KZN11295	0
18- 9:	evm.model.CTG_570.121	KZN11294	4e-103
18- 10:	evm.model.CTG_570.123	KZN11293	0
18- 11:	evm.model.CTG_570.127	KZN11292	3e-68
18- 12:	evm.model.CTG_570.131	KZN11291	1e-161
18- 13:	evm.model.CTG_570.134	KZN11286	2e-176
18- 14:	evm.model.CTG_570.145	KZN11284	3e-44
18- 15:	evm.model.CTG_570.168	KZN11267	1e-66
18- 16:	evm.model.CTG_570.171	KZN11266	2e-115
18- 17:	evm.model.CTG_570.172	KZN11265	1e-89
18- 18:	evm.model.CTG_570.178	KZN11264	0
18- 19:	evm.model.CTG_570.179	KZN11263	0
18- 20:	evm.model.CTG_570.185	KZN11261	0
18- 21:	evm.model.CTG_570.186	KZN11260	2e-117
18- 22:	evm.model.CTG_570.239	KZN11255	5e-50
18- 23:	evm.model.CTG_570.240	KZN11254	0
18- 24:	evm.model.CTG_570.246	KZN11252	0
18- 25:	evm.model.CTG_570.248.1	KZN11250	0
18- 26:	evm.model.CTG_570.249	KZN11249	2e-21
18- 27:	evm.model.CTG_570.250	KZN11246	1e-52
18- 28:	evm.model.CTG_570.272	KZN11240	1e-55
18- 29:	evm.model.CTG_473.16	KZN11236	0
18- 30:	evm.model.CTG_473.18	KZN11234	2e-100
18- 31:	evm.model.CTG_473.19	KZN11228	0
18- 32:	evm.model.CTG_473.20	KZN11226	0
18- 33:	evm.model.CTG_473.37	KZN11220	1e-67
18- 34:	evm.model.CTG_473.46	KZN11214	0
18- 35:	evm.model.CTG_473.50	KZN11213	0
18- 36:	evm.model.CTG_473.52	KZN11212	0
18- 37:	evm.model.CTG_473.54.4	KZN11208	0
18- 38:	evm.model.CTG_473.58	KZN11204	0
18- 39:	evm.model.CTG_473.62	KZN11203	0
18- 40:	evm.model.CTG_473.65.1	KZN11201	0
18- 41:	evm.model.CTG_316.8	KZN11200	3e-80
18- 42:	evm.model.CTG_316.9.1	KZN11199	6e-91
18- 43:	evm.model.CTG_316.12	KZN11198	0
18- 44:	evm.model.CTG_316.13	KZN11197	2e-124
18- 45:	evm.model.CTG_316.15	KZN11196	3e-22
18- 46:	evm.model.CTG_316.24	KZN11195	2e-32
18- 47:	evm.model.CTG_316.29	KZN11194	5e-89
18- 48:	evm.model.CTG_316.31	KZN11192	0
18- 49:	evm.model.CTG_316.36	KZN11191	0
## Alignment 19: score=847.0 e_value=4.8e-53 N=19 co1&dc1 minus
19- 0:	evm.model.CTG_1715.1	KZN11373	2e-58
19- 1:	evm.model.CTG_1715.8	KZN11370	2e-100
19- 2:	evm.model.CTG_1715.10	KZN11369	0
19- 3:	evm.model.CTG_1715.34	KZN11365	3e-137
19- 4:	evm.model.CTG_1715.45	KZN11361	7e-146
19- 5:	evm.model.CTG_1715.52.1	KZN11359	0.001
19- 6:	evm.model.CTG_1715.67	KZN11350	3e-89
19- 7:	evm.model.CTG_1715.69.1	KZN11349	4e-69
19- 8:	evm.model.CTG_1715.71	KZN11348	1e-56
19- 9:	evm.model.CTG_1715.89	KZN11344	7e-120
19- 10:	evm.model.CTG_1715.97	KZN11341	3e-90
19- 11:	evm.model.CTG_864.89	KZN11340	0
19- 12:	evm.model.CTG_864.32	KZN11337	0
19- 13:	evm.model.CTG_864.20	KZN11333	2e-32
19- 14:	evm.model.CTG_864.18	KZN11332	6e-07
19- 15:	evm.model.CTG_864.15	KZN11323	5e-178
19- 16:	evm.model.CTG_864.14	KZN11322	4e-63
19- 17:	evm.model.CTG_864.7	KZN11321	9e-46
19- 18:	evm.model.CTG_88.10	KZN11316	8e-142
## Alignment 20: score=693.0 e_value=7.5e-40 N=15 co1&dc1 minus
20- 0:	evm.model.CTG_1807.34	KZN11148	0
20- 1:	evm.model.CTG_1807.46	KZN11139	9e-100
20- 2:	evm.model.CTG_1807.48	KZN11138	2e-105
20- 3:	evm.model.CTG_1807.50	KZN11137	2e-140
20- 4:	evm.model.CTG_1807.53	KZN11136	0.0002
20- 5:	evm.model.CTG_1807.56	KZN11130	0
20- 6:	evm.model.CTG_1807.57	KZN11125	0
20- 7:	evm.model.CTG_1807.69.2	KZN11116	0
20- 8:	evm.model.CTG_1807.74	KZN11111	0
20- 9:	evm.model.CTG_1807.76	KZN11108	1e-178
20- 10:	evm.model.CTG_1807.82	KZN11103	1e-163
20- 11:	evm.model.CTG_1807.83	KZN11102	0
20- 12:	evm.model.CTG_1807.85	KZN11097	2e-172
20- 13:	evm.model.CTG_1807.86	KZN11095	0
20- 14:	evm.model.CTG_1807.103.1	KZN11085	2e-82
## Alignment 21: score=630.0 e_value=7.7e-39 N=15 co1&dc1 minus
21- 0:	evm.model.CTG_490.25.1	KZN09833	4e-103
21- 1:	evm.model.CTG_509.20	KZN09826	8e-154
21- 2:	evm.model.CTG_981.28	KZN09824	2e-53
21- 3:	evm.model.CTG_981.35	KZN09823	3e-59
21- 4:	evm.model.CTG_1454.100	KZN09819	1e-41
21- 5:	evm.model.CTG_1454.63	KZN09813	1e-20
21- 6:	evm.model.CTG_1454.56	KZN09812	0
21- 7:	evm.model.CTG_1454.5	KZN09808	9e-57
21- 8:	evm.model.CTG_1370.11_evm.model.CTG_1370.14	KZN09807	1e-62
21- 9:	evm.model.CTG_1370.34	KZN09797	3e-30
21- 10:	evm.model.CTG_666.209	KZN09795	0
21- 11:	evm.model.CTG_666.205	KZN09793	0
21- 12:	evm.model.CTG_666.200	KZN09792	9e-70
21- 13:	evm.model.CTG_666.163.1	KZN09787	1e-153
21- 14:	evm.model.CTG_666.156.1	KZN09786	0
## Alignment 22: score=442.0 e_value=3.6e-20 N=10 co1&dc1 minus
22- 0:	evm.model.CTG_78.2	KZN09853	0
22- 1:	evm.model.CTG_78.3	KZN09852	0
22- 2:	evm.model.CTG_78.49	KZN09849	0
22- 3:	evm.model.CTG_1789.53	KZN09848	0
22- 4:	evm.model.CTG_1299.45	KZN09846	0
22- 5:	evm.model.CTG_1299.35	KZN09845	7e-106
22- 6:	evm.model.CTG_1299.24	KZN09842	3e-14
22- 7:	evm.model.CTG_1299.18.1	KZN09841	0
22- 8:	evm.model.CTG_1299.12	KZN09840	1e-93
22- 9:	evm.model.CTG_490.85	KZN09834	2e-17
## Alignment 23: score=441.0 e_value=5.3e-24 N=10 co1&dc1 minus
23- 0:	evm.model.CTG_1807.50	KZN08262	4e-117
23- 1:	evm.model.CTG_1807.52	KZN08261	0
23- 2:	evm.model.CTG_1807.59	KZN08254	0
23- 3:	evm.model.CTG_1807.60	KZN08253	8e-96
23- 4:	evm.model.CTG_1807.63	KZN08245	5e-78
23- 5:	evm.model.CTG_1807.74	KZN08222	0
23- 6:	evm.model.CTG_1807.75	KZN08219	3e-146
23- 7:	evm.model.CTG_1807.76	KZN08217	5e-177
23- 8:	evm.model.CTG_1807.84	KZN08201	0
23- 9:	evm.model.CTG_1807.95	KZN08197	0
## Alignment 24: score=384.0 e_value=1.4e-14 N=8 co1&dc1 minus
24- 0:	evm.model.CTG_1748.142	KZN11712	0
24- 1:	evm.model.CTG_1748.164	KZN11711	3e-149
24- 2:	evm.model.CTG_1748.166	KZN11710	3e-65
24- 3:	evm.model.CTG_1748.175	KZN11707	1e-125
24- 4:	evm.model.CTG_1748.182	KZN11705	2e-77
24- 5:	evm.model.CTG_1748.183	KZN11703	0
24- 6:	evm.model.CTG_1748.184	KZN11702	2e-111
24- 7:	evm.model.CTG_1748.188	KZN11701	6e-44
## Alignment 25: score=264.0 e_value=3.5e-09 N=6 co1&dc1 minus
25- 0:	evm.model.CTG_845.95	KZN09770	2e-133
25- 1:	evm.model.CTG_845.53	KZN09767	6e-157
25- 2:	evm.model.CTG_845.23	KZN09766	2e-166
25- 3:	evm.model.CTG_1108.14	KZN09760	2e-33
25- 4:	evm.model.CTG_1108.8.1	KZN09757	1e-24
25- 5:	evm.model.CTG_1108.5	KZN09756	2e-77
## Alignment 26: score=2997.0 e_value=1.7e-269 N=66 co1&dc2 plus
26- 0:	evm.model.CTG_1469.292_evm.model.CTG_1469.293	KZN07138	2e-126
26- 1:	evm.model.CTG_1469.298	KZN07140	2e-156
26- 2:	evm.model.CTG_1188.11	KZN07143	1e-41
26- 3:	evm.model.CTG_1188.16	KZN07149	1e-74
26- 4:	evm.model.CTG_1188.20	KZN07151	0
26- 5:	evm.model.CTG_1188.22_evm.model.CTG_1188.21	KZN07152	3e-133
26- 6:	evm.model.CTG_1188.46	KZN07160	0
26- 7:	evm.model.CTG_1188.52	KZN07170	4e-16
26- 8:	evm.model.CTG_1188.53	KZN07172	8e-76
26- 9:	evm.model.CTG_1188.60	KZN07183	3e-37
26- 10:	evm.model.CTG_1188.62	KZN07184	2e-37
26- 11:	evm.model.CTG_1188.63.2	KZN07185	2e-108
26- 12:	evm.model.CTG_1188.69	KZN07188	3e-44
26- 13:	evm.model.CTG_1188.70	KZN07189	2e-68
26- 14:	evm.model.CTG_1188.74	KZN07190	3e-09
26- 15:	evm.model.CTG_1188.81	KZN07198	1e-45
26- 16:	evm.model.CTG_1188.82	KZN07200	0
26- 17:	evm.model.CTG_1188.85	KZN07201	2e-127
26- 18:	evm.model.CTG_1188.99	KZN07204	0
26- 19:	evm.model.CTG_1188.126	KZN07205	2e-09
26- 20:	evm.model.CTG_1188.134	KZN07206	5e-163
26- 21:	evm.model.CTG_1188.135	KZN07208	1e-149
26- 22:	evm.model.CTG_1188.138	KZN07210	6e-97
26- 23:	evm.model.CTG_1188.143	KZN07211	0
26- 24:	evm.model.CTG_1188.172	KZN07213	8e-78
26- 25:	evm.model.CTG_1188.185	KZN07214	2e-56
26- 26:	evm.model.CTG_1017.123	KZN07220	2e-65
26- 27:	evm.model.CTG_1017.121	KZN07221	3e-147
26- 28:	evm.model.CTG_1017.120	KZN07222	1e-13
26- 29:	evm.model.CTG_1017.114	KZN07223	9e-47
26- 30:	evm.model.CTG_1017.107	KZN07224	2e-31
26- 31:	evm.model.CTG_1017.104	KZN07225	1e-171
26- 32:	evm.model.CTG_1017.103	KZN07226	6e-15
26- 33:	evm.model.CTG_1017.102	KZN07227	0
26- 34:	evm.model.CTG_1017.77	KZN07232	0
26- 35:	evm.model.CTG_1017.74.1	KZN07233	5e-56
26- 36:	evm.model.CTG_1017.70	KZN07237	2e-154
26- 37:	evm.model.CTG_1017.64	KZN07243	6e-90
26- 38:	evm.model.CTG_1017.41	KZN07248	0
26- 39:	evm.model.CTG_1017.28	KZN07262	0
26- 40:	evm.model.CTG_1017.20	KZN07265	2e-106
26- 41:	evm.model.CTG_1017.19.1	KZN07268	5e-41
26- 42:	evm.model.CTG_1017.18	KZN07269	3e-51
26- 43:	evm.model.CTG_1017.3	KZN07273	1e-37
26- 44:	evm.model.CTG_549.162	KZN07279	5e-122
26- 45:	evm.model.CTG_549.147	KZN07282	0
26- 46:	evm.model.CTG_549.137	KZN07284	7e-95
26- 47:	evm.model.CTG_549.136	KZN07285	4e-39
26- 48:	evm.model.CTG_549.135	KZN07286	0
26- 49:	evm.model.CTG_549.134	KZN07288	0
26- 50:	evm.model.CTG_549.128	KZN07294	4e-36
26- 51:	evm.model.CTG_549.121	KZN07298	2e-74
26- 52:	evm.model.CTG_549.106	KZN07303	7e-172
26- 53:	evm.model.CTG_549.97	KZN07305	0
26- 54:	evm.model.CTG_549.96	KZN07306	5e-27
26- 55:	evm.model.CTG_549.95	KZN07313	0
26- 56:	evm.model.CTG_549.94	KZN07315	5e-14
26- 57:	evm.model.CTG_549.85	KZN07317	0
26- 58:	evm.model.CTG_549.84	KZN07318	3e-26
26- 59:	evm.model.CTG_549.81	KZN07319	1e-21
26- 60:	evm.model.CTG_549.80	KZN07320	0
26- 61:	evm.model.CTG_549.78	KZN07324	0
26- 62:	evm.model.CTG_549.69	KZN07328	1e-101
26- 63:	evm.model.CTG_549.67	KZN07333	0
26- 64:	evm.model.CTG_549.66	KZN07336	3e-173
26- 65:	evm.model.CTG_549.64	KZN07337	0
## Alignment 27: score=1667.0 e_value=5.6e-128 N=37 co1&dc2 plus
27- 0:	evm.model.CTG_316.496	KZN07033	0
27- 1:	evm.model.CTG_316.497	KZN07034	1e-170
27- 2:	evm.model.CTG_316.508	KZN07036	0
27- 3:	evm.model.CTG_316.519	KZN07043	6e-133
27- 4:	evm.model.CTG_316.530	KZN07047	4e-28
27- 5:	evm.model.CTG_316.531_evm.model.CTG_316.532	KZN07048	1e-142
27- 6:	evm.model.CTG_316.533	KZN07050	0
27- 7:	evm.model.CTG_316.567	KZN07055	2e-63
27- 8:	evm.model.CTG_1469.10	KZN07062	5e-10
27- 9:	evm.model.CTG_1469.29	KZN07063	0
27- 10:	evm.model.CTG_1469.36	KZN07066	7e-177
27- 11:	evm.model.CTG_1469.37.2	KZN07070	0
27- 12:	evm.model.CTG_1469.38	KZN07072	0
27- 13:	evm.model.CTG_1469.39	KZN07073	3e-168
27- 14:	evm.model.CTG_1469.44	KZN07074	0
27- 15:	evm.model.CTG_1469.48	KZN07075	5e-58
27- 16:	evm.model.CTG_1469.49	KZN07076	1e-34
27- 17:	evm.model.CTG_1469.54	KZN07078	0
27- 18:	evm.model.CTG_1469.58	KZN07079	2e-124
27- 19:	evm.model.CTG_1469.60	KZN07080	1e-120
27- 20:	evm.model.CTG_1469.64	KZN07081	4e-29
27- 21:	evm.model.CTG_1469.65.1	KZN07083	2e-131
27- 22:	evm.model.CTG_1469.69	KZN07085	0
27- 23:	evm.model.CTG_1469.83	KZN07087	0
27- 24:	evm.model.CTG_1469.94	KZN07092	0
27- 25:	evm.model.CTG_1469.104	KZN07101	4e-27
27- 26:	evm.model.CTG_1469.128	KZN07102	0
27- 27:	evm.model.CTG_1469.134	KZN07103	0
27- 28:	evm.model.CTG_1469.143	KZN07105	0
27- 29:	evm.model.CTG_1469.148	KZN07107	2e-64
27- 30:	evm.model.CTG_1469.149	KZN07108	4e-101
27- 31:	evm.model.CTG_1469.151	KZN07110	5e-25
27- 32:	evm.model.CTG_1469.167	KZN07115	0
27- 33:	evm.model.CTG_1469.186	KZN07122	0
27- 34:	evm.model.CTG_1469.214	KZN07133	3e-38
27- 35:	evm.model.CTG_1469.218.1	KZN07135	3e-31
27- 36:	evm.model.CTG_1469.235	KZN07137	2e-140
## Alignment 28: score=1345.0 e_value=6.4e-104 N=31 co1&dc2 plus
28- 0:	evm.model.CTG_873.1	KZN07237	6e-122
28- 1:	evm.model.CTG_873.7	KZN07240	3e-26
28- 2:	evm.model.CTG_1875.2	KZN07261	2e-77
28- 3:	evm.model.CTG_1875.9	KZN07265	5e-95
28- 4:	evm.model.CTG_1875.18	KZN07269	8e-54
28- 5:	evm.model.CTG_1875.46	KZN07272	7e-145
28- 6:	evm.model.CTG_1875.83	KZN07277	2e-101
28- 7:	evm.model.CTG_1875.127	KZN07279	3e-32
28- 8:	evm.model.CTG_1875.149	KZN07280	3e-34
28- 9:	evm.model.CTG_1875.151	KZN07282	7e-138
28- 10:	evm.model.CTG_1875.164	KZN07285	2e-35
28- 11:	evm.model.CTG_1875.174_evm.model.CTG_1875.167	KZN07287	1e-161
28- 12:	evm.model.CTG_1788.12	KZN07290	7e-65
28- 13:	evm.model.CTG_1788.18	KZN07294	6e-25
28- 14:	evm.model.CTG_1788.30	KZN07300	0
28- 15:	evm.model.CTG_1788.32	KZN07301	5e-19
28- 16:	evm.model.CTG_1788.44	KZN07303	1e-173
28- 17:	evm.model.CTG_1788.52	KZN07304	6e-65
28- 18:	evm.model.CTG_1788.55	KZN07309	0
28- 19:	evm.model.CTG_1788.56	KZN07313	0
28- 20:	evm.model.CTG_1788.65	KZN07314	5e-72
28- 21:	evm.model.CTG_1788.73	KZN07318	2e-29
28- 22:	evm.model.CTG_1788.79	KZN07322	3e-57
28- 23:	evm.model.CTG_1788.80	KZN07324	0
28- 24:	evm.model.CTG_1788.82_evm.model.CTG_1788.83	KZN07325	0
28- 25:	evm.model.CTG_1788.85	KZN07326	0
28- 26:	evm.model.CTG_1788.115.1	KZN07331	0
28- 27:	evm.model.CTG_1788.129	KZN07333	0
28- 28:	evm.model.CTG_1788.131	KZN07336	0
28- 29:	evm.model.CTG_1788.133	KZN07337	0
28- 30:	evm.model.CTG_1788.171	KZN07355	8
## Alignment 29: score=802.0 e_value=2.7e-52 N=18 co1&dc2 plus
29- 0:	evm.model.CTG_930.90	KZN07230	0.004
29- 1:	evm.model.CTG_930.93	KZN07231	0
29- 2:	evm.model.CTG_930.101	KZN07233	3e-48
29- 3:	evm.model.CTG_930.104	KZN07234	0
29- 4:	evm.model.CTG_930.105	KZN07235	1e-176
29- 5:	evm.model.CTG_930.108_evm.model.CTG_930.110	KZN07237	0
29- 6:	evm.model.CTG_930.111	KZN07240	7e-28
29- 7:	evm.model.CTG_897.86	KZN07246	4e-130
29- 8:	evm.model.CTG_897.81	KZN07250	0
29- 9:	evm.model.CTG_897.77	KZN07252	2e-74
29- 10:	evm.model.CTG_897.48	KZN07253	2e-146
29- 11:	evm.model.CTG_897.33	KZN07258	3e-51
29- 12:	evm.model.CTG_897.18	KZN07259	0
29- 13:	evm.model.CTG_897.17	KZN07260	1e-93
29- 14:	evm.model.CTG_1734.22	KZN07261	4e-17
29- 15:	evm.model.CTG_1734.21.1	KZN07262	0
29- 16:	evm.model.CTG_1402.21	KZN07263	7e-32
29- 17:	evm.model.CTG_1402.49	KZN07282	1e-130
## Alignment 30: score=718.0 e_value=4.2e-47 N=17 co1&dc2 plus
30- 0:	evm.model.CTG_316.205	KZN06961	0
30- 1:	evm.model.CTG_316.227	KZN06962	3e-82
30- 2:	evm.model.CTG_316.244	KZN06970	0
30- 3:	evm.model.CTG_316.245	KZN06971	0
30- 4:	evm.model.CTG_316.260	KZN06978	5e-133
30- 5:	evm.model.CTG_316.262	KZN06979	8e-49
30- 6:	evm.model.CTG_316.277	KZN06982	3e-131
30- 7:	evm.model.CTG_316.310	KZN06992	2e-178
30- 8:	evm.model.CTG_316.354	KZN06994	2e-133
30- 9:	evm.model.CTG_316.376	KZN06997	4e-29
30- 10:	evm.model.CTG_316.388	KZN06999	0
30- 11:	evm.model.CTG_316.389	KZN07001	0
30- 12:	evm.model.CTG_316.396	KZN07011	9e-86
30- 13:	evm.model.CTG_316.403	KZN07019	0
30- 14:	evm.model.CTG_316.422	KZN07021	4e-109
30- 15:	evm.model.CTG_316.424	KZN07027	2e-121
30- 16:	evm.model.CTG_316.426	KZN07030	0
## Alignment 31: score=688.0 e_value=2.4e-39 N=15 co1&dc2 plus
31- 0:	evm.model.CTG_1552.63	KZN07168	5e-25
31- 1:	evm.model.CTG_1552.62	KZN07169	3e-38
31- 2:	evm.model.CTG_1552.61.4	KZN07171	6e-23
31- 3:	evm.model.CTG_1552.59	KZN07175	0
31- 4:	evm.model.CTG_1552.57	KZN07182	3e-32
31- 5:	evm.model.CTG_1552.48.1	KZN07183	2e-113
31- 6:	evm.model.CTG_1552.46	KZN07184	6e-32
31- 7:	evm.model.CTG_1552.44	KZN07188	1e-21
31- 8:	evm.model.CTG_1552.35	KZN07198	9e-51
31- 9:	evm.model.CTG_1552.33	KZN07199	2e-05
31- 10:	evm.model.CTG_1552.28	KZN07200	4e-166
31- 11:	evm.model.CTG_1552.18	KZN07202	3e-56
31- 12:	evm.model.CTG_1552.14	KZN07204	0
31- 13:	evm.model.CTG_50.24	KZN07207	0
31- 14:	evm.model.CTG_50.25	KZN07208	3e-161
## Alignment 32: score=558.0 e_value=7.2e-27 N=12 co1&dc2 plus
32- 0:	evm.model.CTG_864.26	KZN04295	0.07
32- 1:	evm.model.CTG_864.25.1	KZN04298	1e-25
32- 2:	evm.model.CTG_864.23	KZN04306	2e-97
32- 3:	evm.model.CTG_864.20	KZN04307	9e-23
32- 4:	evm.model.CTG_864.18	KZN04308	5e-25
32- 5:	evm.model.CTG_864.15	KZN04311	0
32- 6:	evm.model.CTG_864.14	KZN04312	0
32- 7:	evm.model.CTG_864.5.4	KZN04325	0
32- 8:	evm.model.CTG_864.4	KZN04327	0
32- 9:	evm.model.CTG_88.6	KZN04328	4e-164
32- 10:	evm.model.CTG_88.10	KZN04338	2e-131
32- 11:	evm.model.CTG_1115.3	KZN04339	0
## Alignment 33: score=433.0 e_value=1.1e-23 N=10 co1&dc2 plus
33- 0:	evm.model.CTG_1469.126	KZN04364	3e-57
33- 1:	evm.model.CTG_1469.136	KZN04365	9e-92
33- 2:	evm.model.CTG_1469.143	KZN04376	0
33- 3:	evm.model.CTG_1469.148	KZN04378	6e-77
33- 4:	evm.model.CTG_1469.162	KZN04383	9e-38
33- 5:	evm.model.CTG_1469.167	KZN04387	0
33- 6:	evm.model.CTG_1469.186	KZN04394	0
33- 7:	evm.model.CTG_1469.193	KZN04399	8e-171
33- 8:	evm.model.CTG_1469.194	KZN04400	0
33- 9:	evm.model.CTG_1469.235	KZN04409	1e-138
## Alignment 34: score=392.0 e_value=1.4e-14 N=8 co1&dc2 plus
34- 0:	evm.model.CTG_930.23	KZN07217	0
34- 1:	evm.model.CTG_930.26	KZN07221	1e-152
34- 2:	evm.model.CTG_930.27	KZN07222	4e-08
34- 3:	evm.model.CTG_930.29	KZN07223	3e-46
34- 4:	evm.model.CTG_930.33.3	KZN07224	1e-170
34- 5:	evm.model.CTG_930.34	KZN07225	2e-160
34- 6:	evm.model.CTG_930.37_evm.model.CTG_930.38	KZN07228	0
34- 7:	evm.model.CTG_930.39.2	KZN07229	0
## Alignment 35: score=1019.0 e_value=3.9e-65 N=22 co1&dc2 minus
35- 0:	evm.model.CTG_570.243	KZN07051	0
35- 1:	evm.model.CTG_570.248.1	KZN07050	0
35- 2:	evm.model.CTG_570.249	KZN07047	3e-30
35- 3:	evm.model.CTG_570.259	KZN07045	0
35- 4:	evm.model.CTG_570.260	KZN07044	0
35- 5:	evm.model.CTG_570.264	KZN07043	5e-145
35- 6:	evm.model.CTG_570.272	KZN07041	3e-59
35- 7:	evm.model.CTG_570.280	KZN07039	1e-18
35- 8:	evm.model.CTG_473.18	KZN07035	1e-71
35- 9:	evm.model.CTG_473.19	KZN07033	0
35- 10:	evm.model.CTG_473.20	KZN07032	0
35- 11:	evm.model.CTG_473.22	KZN07027	0
35- 12:	evm.model.CTG_473.37	KZN07021	4e-94
35- 13:	evm.model.CTG_473.38	KZN07016	3e-84
35- 14:	evm.model.CTG_473.58	KZN07008	5e-29
35- 15:	evm.model.CTG_473.65.1	KZN07007	0
35- 16:	evm.model.CTG_316.13	KZN07006	4e-141
35- 17:	evm.model.CTG_316.21	KZN07003	2e-142
35- 18:	evm.model.CTG_316.28	KZN07002	3e-174
35- 19:	evm.model.CTG_316.29	KZN07001	9e-79
35- 20:	evm.model.CTG_316.31	KZN06999	0
35- 21:	evm.model.CTG_316.34	KZN06998	1e-153
## Alignment 36: score=826.0 e_value=1.1e-57 N=19 co1&dc2 minus
36- 0:	evm.model.CTG_1402.131	KZN07142	2e-86
36- 1:	evm.model.CTG_1402.135	KZN07139	0
36- 2:	evm.model.CTG_1715.5	KZN07137	0
36- 3:	evm.model.CTG_1715.8	KZN07136	8e-103
36- 4:	evm.model.CTG_1715.28	KZN07134	0
36- 5:	evm.model.CTG_1715.29	KZN07132	1e-154
36- 6:	evm.model.CTG_1715.34	KZN07130	3e-132
36- 7:	evm.model.CTG_1715.67	KZN07112	3e-85
36- 8:	evm.model.CTG_1715.69.1	KZN07108	3e-98
36- 9:	evm.model.CTG_1715.71	KZN07107	3e-62
36- 10:	evm.model.CTG_1715.72	KZN07106	0
36- 11:	evm.model.CTG_1715.94	KZN07105	0
36- 12:	evm.model.CTG_864.89	KZN07104	0
36- 13:	evm.model.CTG_864.32	KZN07102	0
36- 14:	evm.model.CTG_864.20	KZN07101	3e-26
36- 15:	evm.model.CTG_864.4	KZN07092	0
36- 16:	evm.model.CTG_864.3	KZN07091	3e-85
36- 17:	evm.model.CTG_864.2	KZN07090	2e-131
36- 18:	evm.model.CTG_1115.3	KZN07088	5e-156
## Alignment 37: score=694.0 e_value=5.2e-39 N=15 co1&dc2 minus
37- 0:	evm.model.CTG_570.30	KZN07087	0
37- 1:	evm.model.CTG_570.34	KZN07086	2e-130
37- 2:	evm.model.CTG_570.57	KZN07084	0
37- 3:	evm.model.CTG_570.66	KZN07081	2e-34
37- 4:	evm.model.CTG_570.72	KZN07079	4e-20
37- 5:	evm.model.CTG_570.92	KZN07078	2e-126
37- 6:	evm.model.CTG_570.111	KZN07076	2e-51
37- 7:	evm.model.CTG_570.112	KZN07075	4e-59
37- 8:	evm.model.CTG_570.113	KZN07073	6e-162
37- 9:	evm.model.CTG_570.115	KZN07071	1e-56
37- 10:	evm.model.CTG_570.118	KZN07070	0
37- 11:	evm.model.CTG_570.121	KZN07069	2e-105
37- 12:	evm.model.CTG_570.122.1	KZN07068	4e-58
37- 13:	evm.model.CTG_570.128	KZN07066	0
37- 14:	evm.model.CTG_570.142	KZN07064	2e-172
## Alignment 38: score=556.0 e_value=2.8e-37 N=13 co1&dc2 minus
38- 0:	evm.model.CTG_1715.5	KZN04409	0
38- 1:	evm.model.CTG_1715.8	KZN04403	2e-95
38- 2:	evm.model.CTG_1715.9	KZN04401	2e-139
38- 3:	evm.model.CTG_1715.45	KZN04400	0
38- 4:	evm.model.CTG_1715.46	KZN04399	0
38- 5:	evm.model.CTG_1715.60	KZN04388	0
38- 6:	evm.model.CTG_1715.71	KZN04378	5e-74
38- 7:	evm.model.CTG_1715.94	KZN04376	0
38- 8:	evm.model.CTG_864.89	KZN04373	8e-180
38- 9:	evm.model.CTG_864.30	KZN04363	0
38- 10:	evm.model.CTG_864.28	KZN04362	0
38- 11:	evm.model.CTG_864.27	KZN04349	0
38- 12:	evm.model.CTG_864.26	KZN04348	6e-14
## Alignment 39: score=372.0 e_value=1.8e-16 N=8 co1&dc2 minus
39- 0:	evm.model.CTG_1469.92	KZN04328	3e-151
39- 1:	evm.model.CTG_1469.94	KZN04327	0
39- 2:	evm.model.CTG_1469.95	KZN04325	0
39- 3:	evm.model.CTG_1469.100	KZN04312	0
39- 4:	evm.model.CTG_1469.101	KZN04311	2e-169
39- 5:	evm.model.CTG_1469.104	KZN04307	3e-22
39- 6:	evm.model.CTG_1469.106	KZN04306	4e-95
39- 7:	evm.model.CTG_1469.125	KZN04295	7e-66
## Alignment 40: score=355.0 e_value=2e-14 N=8 co1&dc2 minus
40- 0:	evm.model.CTG_1807.35	KZN06969	3e-25
40- 1:	evm.model.CTG_1807.48	KZN06959	1e-103
40- 2:	evm.model.CTG_1807.58	KZN06951	0
40- 3:	evm.model.CTG_1807.69.2	KZN06946	0
40- 4:	evm.model.CTG_1807.76	KZN06941	0
40- 5:	evm.model.CTG_1807.81	KZN06940	0
40- 6:	evm.model.CTG_1807.82	KZN06939	1e-161
40- 7:	evm.model.CTG_1807.105	KZN06936	1e-15
## Alignment 41: score=355.0 e_value=1.3e-16 N=8 co1&dc2 minus
41- 0:	evm.model.CTG_316.97	KZN06987	2e-179
41- 1:	evm.model.CTG_316.99	KZN06985	0
41- 2:	evm.model.CTG_316.109	KZN06980	1e-58
41- 3:	evm.model.CTG_316.111	KZN06979	3e-48
41- 4:	evm.model.CTG_316.114	KZN06978	3e-115
41- 5:	evm.model.CTG_316.130.2	KZN06973	0
41- 6:	evm.model.CTG_316.172	KZN06963	0
41- 7:	evm.model.CTG_316.173	KZN06962	8e-84
## Alignment 42: score=344.0 e_value=1.2e-16 N=8 co1&dc2 minus
42- 0:	evm.model.CTG_570.120	KZN04285	0
42- 1:	evm.model.CTG_570.129	KZN04275	8e-92
42- 2:	evm.model.CTG_570.134	KZN04253	2e-178
42- 3:	evm.model.CTG_570.148	KZN04252	1e-13
42- 4:	evm.model.CTG_570.165	KZN04244	0
42- 5:	evm.model.CTG_570.167	KZN04239	1e-12
42- 6:	evm.model.CTG_570.170	KZN04236	2e-173
42- 7:	evm.model.CTG_570.171	KZN04234	2e-114
## Alignment 43: score=264.0 e_value=3e-09 N=6 co1&dc2 minus
43- 0:	evm.model.CTG_911.101.2	KZN04634	2e-73
43- 1:	evm.model.CTG_911.84	KZN04620	0
43- 2:	evm.model.CTG_911.62	KZN04616	0
43- 3:	evm.model.CTG_911.51.1	KZN04615	0
43- 4:	evm.model.CTG_911.47	KZN04614	2e-20
43- 5:	evm.model.CTG_911.38	KZN04608	4e-145
## Alignment 44: score=261.0 e_value=1.2e-12 N=6 co1&dc2 minus
44- 0:	evm.model.CTG_316.86	KZN04824	4e-115
44- 1:	evm.model.CTG_316.93	KZN04823	1e-09
44- 2:	evm.model.CTG_316.111	KZN04805	4e-44
44- 3:	evm.model.CTG_316.112	KZN04804	1e-166
44- 4:	evm.model.CTG_316.114	KZN04803	1e-109
44- 5:	evm.model.CTG_316.127	KZN04783	4
## Alignment 45: score=469.0 e_value=3e-26 N=11 co1&dc3 plus
45- 0:	evm.model.CTG_1017.90	KZN01228	1e-153
45- 1:	evm.model.CTG_1017.89	KZN01229	1e-20
45- 2:	evm.model.CTG_1017.73	KZN01233	0.8
45- 3:	evm.model.CTG_1017.51	KZN01238	2e-126
45- 4:	evm.model.CTG_1017.35	KZN01244	8e-45
45- 5:	evm.model.CTG_1017.21	KZN01247	5e-124
45- 6:	evm.model.CTG_1017.20	KZN01248	6e-71
45- 7:	evm.model.CTG_1017.4	KZN01258	2e-115
45- 8:	evm.model.CTG_549.132	KZN01271	9e-69
45- 9:	evm.model.CTG_549.127	KZN01272	0
45- 10:	evm.model.CTG_549.123	KZN01280	1e-39
## Alignment 46: score=344.0 e_value=6.4e-16 N=8 co1&dc3 minus
46- 0:	evm.model.CTG_1017.114	KZN00984	2e-12
46- 1:	evm.model.CTG_1017.113	KZN00983	5e-24
46- 2:	evm.model.CTG_1017.111	KZN00982	0
46- 3:	evm.model.CTG_1017.80	KZN00976	1e-148
46- 4:	evm.model.CTG_1017.65	KZN00961	8e-06
46- 5:	evm.model.CTG_1017.48	KZN00958	4e-17
46- 6:	evm.model.CTG_1017.38	KZN00957	2e-74
46- 7:	evm.model.CTG_1017.35	KZN00949	1e-46
## Alignment 47: score=281.0 e_value=2.7e-11 N=7 co1&dc3 minus
47- 0:	evm.model.CTG_382.21	KZN03887	2e-136
47- 1:	evm.model.CTG_382.9	KZN03884	4e-69
47- 2:	evm.model.CTG_664.3	KZN03880	0.003
47- 3:	evm.model.CTG_185.218	KZN03878	3e-130
47- 4:	evm.model.CTG_185.168	KZN03872	0
47- 5:	evm.model.CTG_185.155	KZN03868	0
47- 6:	evm.model.CTG_185.111.3	KZN03857	0
## Alignment 48: score=275.0 e_value=5.4e-11 N=6 co1&dc4 plus
48- 0:	evm.model.CTG_1469.98	KZM99355	4e-11
48- 1:	evm.model.CTG_1469.105	KZM99357	1e-130
48- 2:	evm.model.CTG_1469.106	KZM99358	5e-48
48- 3:	evm.model.CTG_1469.125	KZM99359	1e-38
48- 4:	evm.model.CTG_1469.126	KZM99360	4e-127
48- 5:	evm.model.CTG_1469.146	KZM99365	1e-47
## Alignment 49: score=270.0 e_value=4.1e-09 N=6 co1&dc4 plus
49- 0:	evm.model.CTG_1188.9	KZM99587	1e-111
49- 1:	evm.model.CTG_1188.23	KZM99592	2e-167
49- 2:	evm.model.CTG_1188.24	KZM99593	9e-43
49- 3:	evm.model.CTG_1188.37	KZM99602	0
49- 4:	evm.model.CTG_1188.42	KZM99603	1e-27
49- 5:	evm.model.CTG_1188.52	KZM99612	0.03
## Alignment 50: score=312.0 e_value=2.1e-13 N=8 co1&dc6 plus
50- 0:	evm.model.CTG_1469.92	KZM91606	2e-69
50- 1:	evm.model.CTG_1469.101	KZM91607	9e-139
50- 2:	evm.model.CTG_1469.142	KZM91609	2e-21
50- 3:	evm.model.CTG_1469.150	KZM91612	7e-85
50- 4:	evm.model.CTG_1469.163	KZM91614	1e-144
50- 5:	evm.model.CTG_1469.188	KZM91619	1e-93
50- 6:	evm.model.CTG_1469.211	KZM91620	9e-160
50- 7:	evm.model.CTG_1469.254	KZM91624	7e-81
## Alignment 51: score=308.0 e_value=3.6e-11 N=7 co1&dc6 plus
51- 0:	evm.model.CTG_1552.73	KZM91369	2e-117
51- 1:	evm.model.CTG_1552.62	KZM91372	0.06
51- 2:	evm.model.CTG_1552.61.4	KZM91374	1e-08
51- 3:	evm.model.CTG_1552.57	KZM91378	3e-36
51- 4:	evm.model.CTG_1552.44	KZM91381	2e-17
51- 5:	evm.model.CTG_1552.29	KZM91384	4e-42
51- 6:	evm.model.CTG_1552.7	KZM91395	2e-14
## Alignment 52: score=497.0 e_value=3.8e-29 N=12 co1&dc6 minus
52- 0:	evm.model.CTG_1017.127	KZM90155	7e-121
52- 1:	evm.model.CTG_1017.96	KZM90152	1e-51
52- 2:	evm.model.CTG_1017.90	KZM90150	2e-165
52- 3:	evm.model.CTG_1017.89	KZM90149	2e-18
52- 4:	evm.model.CTG_1017.64	KZM90144	5e-79
52- 5:	evm.model.CTG_1017.33	KZM90139	6e-95
52- 6:	evm.model.CTG_1017.21	KZM90137	1e-131
52- 7:	evm.model.CTG_1017.20	KZM90136	1e-68
52- 8:	evm.model.CTG_1017.19.1	KZM90134	2e-56
52- 9:	evm.model.CTG_1017.4	KZM90120	1e-135
52- 10:	evm.model.CTG_549.139	KZM90108	5e-15
52- 11:	evm.model.CTG_549.132	KZM90104	3e-69
## Alignment 53: score=322.0 e_value=2.5e-11 N=7 co1&dc6 minus
53- 0:	evm.model.CTG_549.99	KZM90077	8e-31
53- 1:	evm.model.CTG_549.94	KZM90075	4e-07
53- 2:	evm.model.CTG_549.93	KZM90072	0
53- 3:	evm.model.CTG_549.84	KZM90068	2e-51
53- 4:	evm.model.CTG_549.82	KZM90065	2e-76
53- 5:	evm.model.CTG_549.72.1	KZM90058	0
53- 6:	evm.model.CTG_549.62	KZM90050	6e-27
## Alignment 54: score=309.0 e_value=7.1e-16 N=8 co1&dc6 minus
54- 0:	evm.model.CTG_1875.162	KZM90108	1e-20
54- 1:	evm.model.CTG_1788.10.4	KZM90104	3e-68
54- 2:	evm.model.CTG_1788.32	KZM90085	2e-19
54- 3:	evm.model.CTG_1788.65	KZM90068	6e-21
54- 4:	evm.model.CTG_1788.74	KZM90067	3e-170
54- 5:	evm.model.CTG_1788.78	KZM90065	3e-79
54- 6:	evm.model.CTG_1788.116	KZM90058	0
54- 7:	evm.model.CTG_1788.134	KZM90050	2e-25
## Alignment 55: score=267.0 e_value=1.5e-09 N=6 co1&dc6 minus
55- 0:	evm.model.CTG_1715.11	KZM91359	1
55- 1:	evm.model.CTG_1715.43	KZM91351	2e-171
55- 2:	evm.model.CTG_1715.46	KZM91350	1e-164
55- 3:	evm.model.CTG_1715.59	KZM91349	3e-78
55- 4:	evm.model.CTG_1715.65	KZM91346	1e-144
55- 5:	evm.model.CTG_1715.74	KZM91341	0
## Alignment 56: score=670.0 e_value=1.1e-40 N=15 co1&dc7 plus
56- 0:	evm.model.CTG_416.29	KZM86226	0
56- 1:	evm.model.CTG_416.12	KZM86238	0
56- 2:	evm.model.CTG_416.11	KZM86239	5e-88
56- 3:	evm.model.CTG_416.8	KZM86240	0
56- 4:	evm.model.CTG_416.4	KZM86241	0
56- 5:	evm.model.CTG_1459.4	KZM86243	0
56- 6:	evm.model.CTG_1459.19	KZM86244	1e-178
56- 7:	evm.model.CTG_1459.25	KZM86245	0
56- 8:	evm.model.CTG_1880.45	KZM86247	0
56- 9:	evm.model.CTG_1880.6	KZM86248	0
56- 10:	evm.model.CTG_1020.3	KZM86250	7e-144
56- 11:	evm.model.CTG_1020.10	KZM86256	4e-174
56- 12:	evm.model.CTG_356.24	KZM86263	2e-27
56- 13:	evm.model.CTG_356.35	KZM86264	0
56- 14:	evm.model.CTG_356.36	KZM86265	0
## Alignment 57: score=528.0 e_value=2.8e-26 N=12 co1&dc7 plus
57- 0:	evm.model.CTG_911.42	KZM86643	0
57- 1:	evm.model.CTG_911.30	KZM86644	0
57- 2:	evm.model.CTG_911.23	KZM86648	0
57- 3:	evm.model.CTG_46.14	KZM86649	8e-113
57- 4:	evm.model.CTG_1748.4	KZM86650	0
57- 5:	evm.model.CTG_1748.9	KZM86651	3e-43
57- 6:	evm.model.CTG_1748.36	KZM86656	0
57- 7:	evm.model.CTG_1748.45	KZM86657	0
57- 8:	evm.model.CTG_1748.61	KZM86658	0.0002
57- 9:	evm.model.CTG_1748.92	KZM86659	4e-163
57- 10:	evm.model.CTG_1748.96	KZM86660	0
57- 11:	evm.model.CTG_1748.102	KZM86661	3e-63
## Alignment 58: score=319.0 e_value=1.8e-11 N=7 co1&dc7 plus
58- 0:	evm.model.CTG_419.25	KZM87329	0
58- 1:	evm.model.CTG_419.20	KZM87335	3e-135
58- 2:	evm.model.CTG_419.9	KZM87338	2e-81
58- 3:	evm.model.CTG_5.16	KZM87343	2e-114
58- 4:	evm.model.CTG_382.17	KZM87345	0
58- 5:	evm.model.CTG_382.9	KZM87346	1e-42
58- 6:	evm.model.CTG_664.3	KZM87349	0.0002
## Alignment 59: score=297.0 e_value=7.2e-12 N=7 co1&dc7 plus
59- 0:	evm.model.CTG_1552.66	KZM87793	4e-120
59- 1:	evm.model.CTG_1552.44	KZM87795	2e-22
59- 2:	evm.model.CTG_1552.37	KZM87796	3e-22
59- 3:	evm.model.CTG_1552.31	KZM87797	0
59- 4:	evm.model.CTG_1552.29	KZM87799	8e-40
59- 5:	evm.model.CTG_1552.14	KZM87805	0
59- 6:	evm.model.CTG_50.21	KZM87809	0.002
## Alignment 60: score=699.0 e_value=2.7e-42 N=16 co1&dc7 minus
60- 0:	evm.model.CTG_78.7	KZM86219	1e-84
60- 1:	evm.model.CTG_78.8	KZM86218	1e-34
60- 2:	evm.model.CTG_78.49	KZM86212	0
60- 3:	evm.model.CTG_78.61	KZM86207	0
60- 4:	evm.model.CTG_78.63	KZM86205	8e-31
60- 5:	evm.model.CTG_78.67	KZM86203	3e-95
60- 6:	evm.model.CTG_1789.53	KZM86201	0
60- 7:	evm.model.CTG_1299.54.1	KZM86199	7e-59
60- 8:	evm.model.CTG_1299.39	KZM86197	1e-48
60- 9:	evm.model.CTG_1299.31	KZM86195	0
60- 10:	evm.model.CTG_1299.12	KZM86186	1e-88
60- 11:	evm.model.CTG_490.84	KZM86183	1e-17
60- 12:	evm.model.CTG_490.67	KZM86178	1e-34
60- 13:	evm.model.CTG_490.31	KZM86175	8e-67
60- 14:	evm.model.CTG_490.2	KZM86168	0.05
60- 15:	evm.model.CTG_509.11.2	KZM86167	1e-162
## Alignment 61: score=391.0 e_value=3.3e-18 N=9 co1&dc7 minus
61- 0:	evm.model.CTG_1454.42	KZM87461	6
61- 1:	evm.model.CTG_1454.16	KZM87449	3e-27
61- 2:	evm.model.CTG_1454.5	KZM87430	1e-61
61- 3:	evm.model.CTG_1370.16	KZM87427	0
61- 4:	evm.model.CTG_1370.26	KZM87422	2e-176
61- 5:	evm.model.CTG_666.219	KZM87417	0
61- 6:	evm.model.CTG_666.209	KZM87416	0
61- 7:	evm.model.CTG_666.204	KZM87415	4e-167
61- 8:	evm.model.CTG_666.200	KZM87411	7e-33
## Alignment 62: score=307.0 e_value=3.8e-13 N=7 co1&dc7 minus
62- 0:	evm.model.CTG_1858.165	KZM86283	0
62- 1:	evm.model.CTG_1858.164	KZM86282	3e-22
62- 2:	evm.model.CTG_1858.156	KZM86279	0
62- 3:	evm.model.CTG_1858.155.2	KZM86277	1e-163
62- 4:	evm.model.CTG_1858.148	KZM86275	8e-127
62- 5:	evm.model.CTG_1858.110	KZM86267	5e-162
62- 6:	evm.model.CTG_1858.65	KZM86266	7e-13
## Alignment 63: score=273.0 e_value=1.8e-09 N=6 co1&dc7 minus
63- 0:	evm.model.CTG_981.28	KZM86165	2e-36
63- 1:	evm.model.CTG_981.35	KZM86163	9e-68
63- 2:	evm.model.CTG_981.41	KZM86160	0
63- 3:	evm.model.CTG_1454.100	KZM86159	4e-36
63- 4:	evm.model.CTG_1454.35	KZM86151	6e-76
63- 5:	evm.model.CTG_1454.24	KZM86150	0
## Alignment 64: score=266.0 e_value=6.4e-11 N=6 co1&dc7 minus
64- 0:	evm.model.CTG_185.195	KZM87185	0
64- 1:	evm.model.CTG_185.181	KZM87178	0
64- 2:	evm.model.CTG_185.168	KZM87176	0
64- 3:	evm.model.CTG_185.159	KZM87175	3e-153
64- 4:	evm.model.CTG_185.158	KZM87174	6e-118
64- 5:	evm.model.CTG_185.111.3	KZM87168	0
## Alignment 65: score=1197.0 e_value=5e-83 N=26 co1&dc8 plus
65- 0:	evm.model.CTG_1715.7	KZM84550	7e-176
65- 1:	evm.model.CTG_1715.8	KZM84552	8e-72
65- 2:	evm.model.CTG_1715.34	KZM84554	7e-99
65- 3:	evm.model.CTG_1715.43	KZM84565	0
65- 4:	evm.model.CTG_1715.46	KZM84567	0
65- 5:	evm.model.CTG_1715.54	KZM84568	2e-107
65- 6:	evm.model.CTG_1715.56	KZM84569	0
65- 7:	evm.model.CTG_1715.59	KZM84570	3e-76
65- 8:	evm.model.CTG_1715.66	KZM84577	1e-81
65- 9:	evm.model.CTG_1715.89	KZM84583	4e-121
65- 10:	evm.model.CTG_1715.94	KZM84585	0
65- 11:	evm.model.CTG_1715.97	KZM84588	8e-96
65- 12:	evm.model.CTG_864.89	KZM84589	6e-138
65- 13:	evm.model.CTG_864.31	KZM84590	2e-51
65- 14:	evm.model.CTG_864.23	KZM84593	6e-94
65- 15:	evm.model.CTG_864.19	KZM84594	0
65- 16:	evm.model.CTG_864.18	KZM84598	4e-16
65- 17:	evm.model.CTG_864.15	KZM84601	4e-146
65- 18:	evm.model.CTG_864.14	KZM84602	0
65- 19:	evm.model.CTG_864.5.4	KZM84606	0
65- 20:	evm.model.CTG_864.4	KZM84607	0
65- 21:	evm.model.CTG_864.2	KZM84608	8e-87
65- 22:	evm.model.CTG_88.7	KZM84609	0
65- 23:	evm.model.CTG_88.9	KZM84610	3e-123
65- 24:	evm.model.CTG_88.10	KZM84612	4e-105
65- 25:	evm.model.CTG_1115.3	KZM84613	0
## Alignment 66: score=949.0 e_value=1.1e-61 N=21 co1&dc8 plus
66- 0:	evm.model.CTG_185.218	KZM85201	5e-120
66- 1:	evm.model.CTG_185.208	KZM85203	0
66- 2:	evm.model.CTG_185.195	KZM85204	0
66- 3:	evm.model.CTG_185.181	KZM85206	0
66- 4:	evm.model.CTG_185.161	KZM85212	0
66- 5:	evm.model.CTG_185.158	KZM85213	6e-135
66- 6:	evm.model.CTG_185.157	KZM85214	1e-157
66- 7:	evm.model.CTG_185.125	KZM85216	0
66- 8:	evm.model.CTG_185.92	KZM85217	3e-180
66- 9:	evm.model.CTG_185.68	KZM85220	2e-64
66- 10:	evm.model.CTG_185.57	KZM85222	0
66- 11:	evm.model.CTG_185.4	KZM85229	1e-158
66- 12:	evm.model.CTG_1236.13	KZM85230	5e-155
66- 13:	evm.model.CTG_1236.16	KZM85231	3e-84
66- 14:	evm.model.CTG_1236.18	KZM85233	0
66- 15:	evm.model.CTG_1236.29	KZM85234	3e-99
66- 16:	evm.model.CTG_1236.31	KZM85235	1e-101
66- 17:	evm.model.CTG_1236.39	KZM85239	6e-54
66- 18:	evm.model.CTG_1236.50	KZM85242	3e-160
66- 19:	evm.model.CTG_315.17	KZM85243	0
66- 20:	evm.model.CTG_671.13	KZM85244	0
## Alignment 67: score=799.0 e_value=3.1e-50 N=18 co1&dc8 plus
67- 0:	evm.model.CTG_911.101.2	KZM85055	0
67- 1:	evm.model.CTG_911.95	KZM85057	6e-69
67- 2:	evm.model.CTG_911.94	KZM85058	0
67- 3:	evm.model.CTG_911.84	KZM85059	0
67- 4:	evm.model.CTG_911.76	KZM85060	0
67- 5:	evm.model.CTG_911.46	KZM85063	0
67- 6:	evm.model.CTG_911.31	KZM85070	7e-59
67- 7:	evm.model.CTG_911.26	KZM85071	0
67- 8:	evm.model.CTG_46.14	KZM85072	3e-111
67- 9:	evm.model.CTG_1748.4	KZM85074	0
67- 10:	evm.model.CTG_1748.45	KZM85077	1e-93
67- 11:	evm.model.CTG_1748.53	KZM85083	2e-116
67- 12:	evm.model.CTG_1748.61	KZM85085	0.0003
67- 13:	evm.model.CTG_1748.62	KZM85086	1e-115
67- 14:	evm.model.CTG_1748.82	KZM85088	3e-88
67- 15:	evm.model.CTG_1748.92	KZM85089	5e-170
67- 16:	evm.model.CTG_1748.93	KZM85090	7e-10
67- 17:	evm.model.CTG_1748.103	KZM85091	0
## Alignment 68: score=651.0 e_value=8.4e-39 N=14 co1&dc8 plus
68- 0:	evm.model.CTG_1105.6	KZM85934	2e-28
68- 1:	evm.model.CTG_494.2	KZM85935	4e-85
68- 2:	evm.model.CTG_172.23	KZM85938	2e-149
68- 3:	evm.model.CTG_419.25	KZM85953	0
68- 4:	evm.model.CTG_419.20	KZM85957	1e-44
68- 5:	evm.model.CTG_419.17	KZM85961	0
68- 6:	evm.model.CTG_419.16	KZM85962	9e-45
68- 7:	evm.model.CTG_419.10	KZM85963	0
68- 8:	evm.model.CTG_419.9	KZM85964	2e-81
68- 9:	evm.model.CTG_5.36	KZM85966	0
68- 10:	evm.model.CTG_5.16	KZM85969	2e-103
68- 11:	evm.model.CTG_5.14	KZM85970	3e-104
68- 12:	evm.model.CTG_382.19	KZM85971	1e-145
68- 13:	evm.model.CTG_382.17	KZM85972	0
## Alignment 69: score=586.0 e_value=7.2e-31 N=13 co1&dc8 plus
69- 0:	evm.model.CTG_570.108	KZM84618	0
69- 1:	evm.model.CTG_570.114	KZM84620	8e-79
69- 2:	evm.model.CTG_570.130	KZM84623	0
69- 3:	evm.model.CTG_570.133	KZM84625	0
69- 4:	evm.model.CTG_570.134	KZM84627	9e-177
69- 5:	evm.model.CTG_570.137	KZM84628	5e-102
69- 6:	evm.model.CTG_570.148	KZM84629	2e-74
69- 7:	evm.model.CTG_570.165	KZM84634	0
69- 8:	evm.model.CTG_570.167	KZM84639	9e-13
69- 9:	evm.model.CTG_570.171	KZM84650	8e-116
69- 10:	evm.model.CTG_570.179	KZM84659	0
69- 11:	evm.model.CTG_570.182	KZM84661	4e-55
69- 12:	evm.model.CTG_570.183_evm.model.CTG_570.184	KZM84666	7e-137
## Alignment 70: score=577.0 e_value=4.5e-32 N=13 co1&dc8 plus
70- 0:	evm.model.CTG_570.240	KZM84668	0
70- 1:	evm.model.CTG_570.244	KZM84669	3e-17
70- 2:	evm.model.CTG_570.246	KZM84670	0
70- 3:	evm.model.CTG_570.262	KZM84675	0
70- 4:	evm.model.CTG_570.275	KZM84679	0
70- 5:	evm.model.CTG_570.280	KZM84685	2e-09
70- 6:	evm.model.CTG_473.19	KZM84692	0
70- 7:	evm.model.CTG_473.37	KZM84702	7e-85
70- 8:	evm.model.CTG_473.38	KZM84703	6e-94
70- 9:	evm.model.CTG_473.39	KZM84706	0
70- 10:	evm.model.CTG_473.52	KZM84708	0
70- 11:	evm.model.CTG_473.65.1	KZM84713	0
70- 12:	evm.model.CTG_316.13	KZM84717	2e-151
## Alignment 71: score=406.0 e_value=4.7e-21 N=9 co1&dc8 plus
71- 0:	evm.model.CTG_549.54	KZM84719	0
71- 1:	evm.model.CTG_549.53	KZM84720	2e-150
71- 2:	evm.model.CTG_549.37_evm.model.CTG_549.38	KZM84727	1e-43
71- 3:	evm.model.CTG_549.36	KZM84728	5e-63
71- 4:	evm.model.CTG_549.26	KZM84731	6e-81
71- 5:	evm.model.CTG_549.24	KZM84750	1e-17
71- 6:	evm.model.CTG_549.23	KZM84751	7e-41
71- 7:	evm.model.CTG_549.20	KZM84756	2e-111
71- 8:	evm.model.CTG_549.12	KZM84760	2e-132
## Alignment 72: score=405.0 e_value=6.3e-19 N=9 co1&dc8 plus
72- 0:	evm.model.CTG_416.35	KZM85588	6e-55
72- 1:	evm.model.CTG_416.12	KZM85599	8e-138
72- 2:	evm.model.CTG_416.11	KZM85600	4e-53
72- 3:	evm.model.CTG_261.6	KZM85605	1e-114
72- 4:	evm.model.CTG_1459.4	KZM85609	0
72- 5:	evm.model.CTG_1459.17	KZM85610	0
72- 6:	evm.model.CTG_1459.19	KZM85611	0
72- 7:	evm.model.CTG_1459.25	KZM85615	0
72- 8:	evm.model.CTG_1459.33	KZM85618	0
## Alignment 73: score=401.0 e_value=2.4e-22 N=9 co1&dc8 plus
73- 0:	evm.model.CTG_1913.154	KZM84260	0
73- 1:	evm.model.CTG_1913.153.3	KZM84261	3e-105
73- 2:	evm.model.CTG_1913.139	KZM84262	1e-129
73- 3:	evm.model.CTG_1913.125	KZM84272	1e-156
73- 4:	evm.model.CTG_1913.122	KZM84273	0
73- 5:	evm.model.CTG_1913.121.1	KZM84274	0
73- 6:	evm.model.CTG_1913.80	KZM84281	3e-166
73- 7:	evm.model.CTG_1913.60	KZM84288	2e-28
73- 8:	evm.model.CTG_1913.45	KZM84293	9e-69
## Alignment 74: score=392.0 e_value=1.5e-21 N=9 co1&dc8 plus
74- 0:	evm.model.CTG_845.9	KZM85429	0
74- 1:	evm.model.CTG_1217.177	KZM85448	0
74- 2:	evm.model.CTG_1217.148	KZM85449	0
74- 3:	evm.model.CTG_1217.141	KZM85450	2e-88
74- 4:	evm.model.CTG_1217.133	KZM85451	4e-14
74- 5:	evm.model.CTG_1217.126	KZM85455	1e-43
74- 6:	evm.model.CTG_1217.110	KZM85457	0
74- 7:	evm.model.CTG_77.16	KZM85464	0
74- 8:	evm.model.CTG_77.15	KZM85466	2e-57
## Alignment 75: score=337.0 e_value=3.8e-17 N=8 co1&dc8 plus
75- 0:	evm.model.CTG_1283.47	KZM84719	0
75- 1:	evm.model.CTG_1283.57	KZM84720	5e-128
75- 2:	evm.model.CTG_1283.92	KZM84726	0
75- 3:	evm.model.CTG_1283.121	KZM84728	3e-72
75- 4:	evm.model.CTG_1283.123	KZM84729	2e-121
75- 5:	evm.model.CTG_1844.2	KZM84731	2e-80
75- 6:	evm.model.CTG_1844.3	KZM84751	8e-41
75- 7:	evm.model.CTG_1844.13	KZM84757	1e-139
## Alignment 76: score=326.0 e_value=5.5e-15 N=8 co1&dc8 plus
76- 0:	evm.model.CTG_642.104	KZM85284	0
76- 1:	evm.model.CTG_642.50	KZM85306	6e-38
76- 2:	evm.model.CTG_788.2	KZM85314	0
76- 3:	evm.model.CTG_690.81	KZM85335	0
76- 4:	evm.model.CTG_690.107	KZM85342	2e-86
76- 5:	evm.model.CTG_690.127	KZM85350	2e-32
76- 6:	evm.model.CTG_690.140	KZM85351	0
76- 7:	evm.model.CTG_1105.14.2	KZM85353	1e-56
## Alignment 77: score=281.0 e_value=1.9e-08 N=6 co1&dc8 plus
77- 0:	evm.model.CTG_1788.176	KZM84347	8e-100
77- 1:	evm.model.CTG_1283.4	KZM84349	0
77- 2:	evm.model.CTG_1283.8.1	KZM84351	0
77- 3:	evm.model.CTG_1283.13	KZM84352	0
77- 4:	evm.model.CTG_1283.16	KZM84354	1e-06
77- 5:	evm.model.CTG_1283.35	KZM84362	0
## Alignment 78: score=1942.0 e_value=6.2e-159 N=43 co1&dc8 minus
78- 0:	evm.model.CTG_316.496	KZM84692	0
78- 1:	evm.model.CTG_316.497	KZM84691	0
78- 2:	evm.model.CTG_316.507	KZM84685	1e-07
78- 3:	evm.model.CTG_316.509	KZM84681	0
78- 4:	evm.model.CTG_316.514	KZM84680	1e-30
78- 5:	evm.model.CTG_316.516	KZM84678	0
78- 6:	evm.model.CTG_316.520	KZM84675	0
78- 7:	evm.model.CTG_316.531_evm.model.CTG_316.532	KZM84671	3e-103
78- 8:	evm.model.CTG_316.536	KZM84670	0
78- 9:	evm.model.CTG_316.554	KZM84668	0
78- 10:	evm.model.CTG_316.558	KZM84666	1e-115
78- 11:	evm.model.CTG_316.560	KZM84665	0
78- 12:	evm.model.CTG_316.561	KZM84661	1e-52
78- 13:	evm.model.CTG_316.566	KZM84659	0
78- 14:	evm.model.CTG_1469.3.1	KZM84658	3e-141
78- 15:	evm.model.CTG_1469.4	KZM84656	0
78- 16:	evm.model.CTG_1469.5	KZM84650	7e-93
78- 17:	evm.model.CTG_1469.8.2	KZM84633	7e-33
78- 18:	evm.model.CTG_1469.16.3	KZM84631	7e-168
78- 19:	evm.model.CTG_1469.35	KZM84623	0
78- 20:	evm.model.CTG_1469.49	KZM84622	9e-15
78- 21:	evm.model.CTG_1469.78	KZM84617	8e-50
78- 22:	evm.model.CTG_1469.79	KZM84615	0
78- 23:	evm.model.CTG_1469.80	KZM84614	1e-89
78- 24:	evm.model.CTG_1469.90	KZM84610	7e-98
78- 25:	evm.model.CTG_1469.94	KZM84607	0
78- 26:	evm.model.CTG_1469.95	KZM84606	0
78- 27:	evm.model.CTG_1469.100	KZM84602	0
78- 28:	evm.model.CTG_1469.101	KZM84601	6e-140
78- 29:	evm.model.CTG_1469.106	KZM84593	4e-88
78- 30:	evm.model.CTG_1469.137	KZM84588	1e-95
78- 31:	evm.model.CTG_1469.143	KZM84585	0
78- 32:	evm.model.CTG_1469.146	KZM84583	1e-57
78- 33:	evm.model.CTG_1469.151	KZM84579	2e-27
78- 34:	evm.model.CTG_1469.152	KZM84577	0
78- 35:	evm.model.CTG_1469.153	KZM84576	2e-59
78- 36:	evm.model.CTG_1469.162	KZM84575	1e-38
78- 37:	evm.model.CTG_1469.188	KZM84568	1e-106
78- 38:	evm.model.CTG_1469.193	KZM84567	3e-177
78- 39:	evm.model.CTG_1469.195	KZM84566	1e-76
78- 40:	evm.model.CTG_1469.204	KZM84565	0
78- 41:	evm.model.CTG_1469.219	KZM84553	0
78- 42:	evm.model.CTG_1469.254	KZM84551	0
## Alignment 79: score=1032.0 e_value=2.2e-71 N=23 co1&dc8 minus
79- 0:	evm.model.CTG_1188.9	KZM84546	4e-123
79- 1:	evm.model.CTG_1188.12	KZM84543	3e-65
79- 2:	evm.model.CTG_1188.15	KZM84540	0
79- 3:	evm.model.CTG_1188.18	KZM84539	4e-53
79- 4:	evm.model.CTG_1188.28	KZM84537	0
79- 5:	evm.model.CTG_1188.29	KZM84536	6e-133
79- 6:	evm.model.CTG_1188.48.1	KZM84524	0
79- 7:	evm.model.CTG_1188.49	KZM84523	0
79- 8:	evm.model.CTG_1188.50	KZM84522	5e-44
79- 9:	evm.model.CTG_1188.56	KZM84521	2e-44
79- 10:	evm.model.CTG_1188.64	KZM84519	1e-133
79- 11:	evm.model.CTG_1188.70	KZM84518	5e-48
79- 12:	evm.model.CTG_1188.77	KZM84517	0
79- 13:	evm.model.CTG_1188.80	KZM84516	2e-88
79- 14:	evm.model.CTG_1188.91	KZM84512	1e-109
79- 15:	evm.model.CTG_1188.100	KZM84510	0
79- 16:	evm.model.CTG_1188.110	KZM84509	1e-68
79- 17:	evm.model.CTG_1188.112	KZM84503	2e-74
79- 18:	evm.model.CTG_1188.129	KZM84491	0
79- 19:	evm.model.CTG_1188.131	KZM84488	0
79- 20:	evm.model.CTG_1188.139	KZM84469	0
79- 21:	evm.model.CTG_1188.144_evm.model.CTG_1188.148	KZM84465	5e-158
79- 22:	evm.model.CTG_1188.180	KZM84463	2e-39
## Alignment 80: score=894.0 e_value=1.5e-60 N=20 co1&dc8 minus
80- 0:	evm.model.CTG_78.7	KZM85579	5e-70
80- 1:	evm.model.CTG_78.8	KZM85578	3e-36
80- 2:	evm.model.CTG_78.9	KZM85577	5e-162
80- 3:	evm.model.CTG_78.11	KZM85571	6e-109
80- 4:	evm.model.CTG_78.48	KZM85569	1e-10
80- 5:	evm.model.CTG_78.63	KZM85564	1e-29
80- 6:	evm.model.CTG_78.67	KZM85563	0
80- 7:	evm.model.CTG_1299.57	KZM85562	1e-38
80- 8:	evm.model.CTG_1299.54.1	KZM85561	2e-54
80- 9:	evm.model.CTG_1299.39	KZM85559	1e-38
80- 10:	evm.model.CTG_1299.24	KZM85550	2e-11
80- 11:	evm.model.CTG_1299.18.1	KZM85549	0
80- 12:	evm.model.CTG_490.84	KZM85547	4e-17
80- 13:	evm.model.CTG_490.48_evm.model.CTG_490.49_evm.model.CTG_490.54_evm.model.CTG_490.45	KZM85545	2e-43
80- 14:	evm.model.CTG_490.52	KZM85544	3e-05
80- 15:	evm.model.CTG_490.30.3	KZM85537	0
80- 16:	evm.model.CTG_490.24	KZM85532	0
80- 17:	evm.model.CTG_490.16	KZM85531	4e-21
80- 18:	evm.model.CTG_509.11.2	KZM85525	0
80- 19:	evm.model.CTG_509.12	KZM85524	0
## Alignment 81: score=772.0 e_value=6e-53 N=18 co1&dc8 minus
81- 0:	evm.model.CTG_1552.74	KZM84537	0
81- 1:	evm.model.CTG_1552.73	KZM84536	6e-130
81- 2:	evm.model.CTG_1552.67	KZM84524	0
81- 3:	evm.model.CTG_1552.60.2	KZM84521	5e-47
81- 4:	evm.model.CTG_1552.59	KZM84520	0
81- 5:	evm.model.CTG_1552.36	KZM84516	8e-87
81- 6:	evm.model.CTG_1552.33	KZM84515	9e-06
81- 7:	evm.model.CTG_1552.25	KZM84513	0
81- 8:	evm.model.CTG_1552.21	KZM84512	1e-109
81- 9:	evm.model.CTG_1552.5_evm.model.CTG_1552.6	KZM84500	2e-84
81- 10:	evm.model.CTG_50.36	KZM84483	0
81- 11:	evm.model.CTG_50.46	KZM84481	0
81- 12:	evm.model.CTG_50.47.2	KZM84469	0
81- 13:	evm.model.CTG_50.67	KZM84461	0
81- 14:	evm.model.CTG_930.24	KZM84459	0
81- 15:	evm.model.CTG_930.26	KZM84458	2e-149
81- 16:	evm.model.CTG_930.32	KZM84457	0
81- 17:	evm.model.CTG_930.34	KZM84449	4e-142
## Alignment 82: score=564.0 e_value=1.5e-30 N=13 co1&dc8 minus
82- 0:	evm.model.CTG_981.39	KZM85522	0
82- 1:	evm.model.CTG_1454.94	KZM85519	0
82- 2:	evm.model.CTG_1454.92	KZM85510	0
82- 3:	evm.model.CTG_1454.63	KZM85508	9e-30
82- 4:	evm.model.CTG_1454.45	KZM85507	0
82- 5:	evm.model.CTG_1454.24	KZM85503	0
82- 6:	evm.model.CTG_1454.5	KZM85498	1e-61
82- 7:	evm.model.CTG_1370.16	KZM85494	0
82- 8:	evm.model.CTG_1370.26	KZM85487	2e-174
82- 9:	evm.model.CTG_1370.34	KZM85480	2e-30
82- 10:	evm.model.CTG_666.203	KZM85473	2e-23
82- 11:	evm.model.CTG_666.200	KZM85472	2e-55
82- 12:	evm.model.CTG_666.163.1	KZM85468	2e-147
## Alignment 83: score=448.0 e_value=9.5e-26 N=11 co1&dc8 minus
83- 0:	evm.model.CTG_1017.15	KZM84440	1e-135
83- 1:	evm.model.CTG_549.139	KZM84424	2e-13
83- 2:	evm.model.CTG_549.131	KZM84417	0
83- 3:	evm.model.CTG_549.130	KZM84416	2e-158
83- 4:	evm.model.CTG_549.127	KZM84411	0
83- 5:	evm.model.CTG_549.113	KZM84407	2e-113
83- 6:	evm.model.CTG_549.99	KZM84405	3e-61
83- 7:	evm.model.CTG_549.89	KZM84396	0
83- 8:	evm.model.CTG_549.77	KZM84383	0
83- 9:	evm.model.CTG_549.58	KZM84363	0
83- 10:	evm.model.CTG_549.50	KZM84345	4e-11
## Alignment 84: score=321.0 e_value=1.8e-13 N=7 co1&dc8 minus
84- 0:	evm.model.CTG_930.89	KZM84455	0
84- 1:	evm.model.CTG_930.101	KZM84446	8e-43
84- 2:	evm.model.CTG_930.104	KZM84445	0
84- 3:	evm.model.CTG_897.87	KZM84433	3e-173
84- 4:	evm.model.CTG_897.86	KZM84432	3e-109
84- 5:	evm.model.CTG_897.85.2	KZM84430	0
84- 6:	evm.model.CTG_897.81	KZM84429	0
## Alignment 85: score=317.0 e_value=3.6e-15 N=8 co1&dc8 minus
85- 0:	evm.model.CTG_65.46	KZM85656	0
85- 1:	evm.model.CTG_65.39	KZM85653	0
85- 2:	evm.model.CTG_65.27	KZM85652	9e-25
85- 3:	evm.model.CTG_1982.18.2	KZM85650	8e-68
85- 4:	evm.model.CTG_1858.164	KZM85639	7e-14
85- 5:	evm.model.CTG_1858.148	KZM85637	5e-92
85- 6:	evm.model.CTG_1858.110	KZM85629	7e-166
85- 7:	evm.model.CTG_1858.65	KZM85628	1e-14
## Alignment 86: score=307.0 e_value=5.4e-13 N=7 co1&dc8 minus
86- 0:	evm.model.CTG_1701.27	KZM85408	5e-32
86- 1:	evm.model.CTG_1313.62.2	KZM85390	0
86- 2:	evm.model.CTG_1313.59	KZM85385	0
86- 3:	evm.model.CTG_1313.55	KZM85369	0
86- 4:	evm.model.CTG_1313.53	KZM85368	3e-86
86- 5:	evm.model.CTG_1313.50	KZM85363	0
86- 6:	evm.model.CTG_1313.42	KZM85360	0
## Alignment 87: score=283.0 e_value=4e-09 N=6 co1&dc8 minus
87- 0:	evm.model.CTG_316.408	KZM84716	4e-113
87- 1:	evm.model.CTG_316.412	KZM84714	4e-145
87- 2:	evm.model.CTG_316.414	KZM84713	0
87- 3:	evm.model.CTG_316.418	KZM84705	0
87- 4:	evm.model.CTG_316.422	KZM84702	2e-96
87- 5:	evm.model.CTG_316.426	KZM84695	0
## Alignment 88: score=867.0 e_value=2.7e-55 N=19 co1&dc9 plus
88- 0:	evm.model.CTG_490.23	KZM82924	2e-61
88- 1:	evm.model.CTG_490.2	KZM82929	0.0001
88- 2:	evm.model.CTG_509.16	KZM82933	3e-41
88- 3:	evm.model.CTG_509.45	KZM82935	3e-153
88- 4:	evm.model.CTG_981.16	KZM82937	4e-71
88- 5:	evm.model.CTG_981.35	KZM82940	1e-58
88- 6:	evm.model.CTG_1454.94	KZM82942	0
88- 7:	evm.model.CTG_1454.92	KZM82951	3e-164
88- 8:	evm.model.CTG_1454.63	KZM82952	4e-15
88- 9:	evm.model.CTG_1454.57	KZM82953	1e-166
88- 10:	evm.model.CTG_1454.45	KZM82955	0
88- 11:	evm.model.CTG_1454.36	KZM82959	8e-120
88- 12:	evm.model.CTG_1454.21	KZM82960	2e-44
88- 13:	evm.model.CTG_1454.14.1	KZM82962	3e-49
88- 14:	evm.model.CTG_1454.10	KZM82963	1e-130
88- 15:	evm.model.CTG_1370.10	KZM82965	2e-69
88- 16:	evm.model.CTG_1370.11_evm.model.CTG_1370.14	KZM82967	8e-105
88- 17:	evm.model.CTG_1370.16	KZM82969	0
88- 18:	evm.model.CTG_1370.34	KZM82973	3e-31
## Alignment 89: score=447.0 e_value=2.9e-21 N=10 co1&dc9 plus
89- 0:	evm.model.CTG_1979.2	KZM82898	4e-153
89- 1:	evm.model.CTG_78.4	KZM82905	1e-112
89- 2:	evm.model.CTG_78.9	KZM82906	4e-153
89- 3:	evm.model.CTG_78.11	KZM82908	5e-99
89- 4:	evm.model.CTG_78.25	KZM82909	3e-30
89- 5:	evm.model.CTG_78.67	KZM82910	0
89- 6:	evm.model.CTG_1299.45	KZM82913	0
89- 7:	evm.model.CTG_1299.35	KZM82914	1e-109
89- 8:	evm.model.CTG_1299.18.1	KZM82920	0
89- 9:	evm.model.CTG_1299.12	KZM82921	8e-27
## Alignment 90: score=309.0 e_value=2.8e-14 N=7 co1&dc9 plus
90- 0:	evm.model.CTG_794.21	KZM83010	1e-167
90- 1:	evm.model.CTG_794.2	KZM83015	5e-118
90- 2:	evm.model.CTG_845.91	KZM83017	2e-113
90- 3:	evm.model.CTG_845.23	KZM83019	8e-168
90- 4:	evm.model.CTG_1108.14	KZM83028	4e-26
90- 5:	evm.model.CTG_1108.13	KZM83029	5e-81
90- 6:	evm.model.CTG_1108.5	KZM83032	3e-33
## Alignment 91: score=787.0 e_value=3.3e-49 N=17 co1&dc9 minus
91- 0:	evm.model.CTG_549.57.1	KZM83323	9e-113
91- 1:	evm.model.CTG_549.54	KZM83319	0
91- 2:	evm.model.CTG_549.52	KZM83317	0
91- 3:	evm.model.CTG_549.49	KZM83311	2e-16
91- 4:	evm.model.CTG_549.43	KZM83310	2e-144
91- 5:	evm.model.CTG_549.41	KZM83309	3e-136
91- 6:	evm.model.CTG_549.27	KZM83306	1e-90
91- 7:	evm.model.CTG_549.24	KZM83305	1e-13
91- 8:	evm.model.CTG_549.23	KZM83304	1e-50
91- 9:	evm.model.CTG_549.20	KZM83303	7e-99
91- 10:	evm.model.CTG_549.11	KZM83291	2e-173
91- 11:	evm.model.CTG_1807.4	KZM83287	1e-57
91- 12:	evm.model.CTG_1807.8	KZM83286	2e-15
91- 13:	evm.model.CTG_1807.18	KZM83274	8e-101
91- 14:	evm.model.CTG_1807.20	KZM83266	5e-38
91- 15:	evm.model.CTG_1807.21	KZM83265	3e-49
91- 16:	evm.model.CTG_1807.25	KZM83264	0
## Alignment 92: score=775.0 e_value=1.5e-49 N=18 co1&dc9 minus
92- 0:	evm.model.CTG_1858.63	KZM82904	2e-129
92- 1:	evm.model.CTG_1858.36	KZM82903	0
92- 2:	evm.model.CTG_1858.25	KZM82896	9e-155
92- 3:	evm.model.CTG_416.97	KZM82893	2e-58
92- 4:	evm.model.CTG_416.93	KZM82892	9e-130
92- 5:	evm.model.CTG_416.46	KZM82891	3e-22
92- 6:	evm.model.CTG_416.35	KZM82890	1e-73
92- 7:	evm.model.CTG_416.30	KZM82887	6e-168
92- 8:	evm.model.CTG_416.13	KZM82884	4e-12
92- 9:	evm.model.CTG_416.10	KZM82881	0
92- 10:	evm.model.CTG_261.6	KZM82874	1e-128
92- 11:	evm.model.CTG_1459.1	KZM82873	0
92- 12:	evm.model.CTG_1459.31	KZM82865	0
92- 13:	evm.model.CTG_1880.44	KZM82863	1e-134
92- 14:	evm.model.CTG_1020.10	KZM82862	0
92- 15:	evm.model.CTG_1020.12	KZM82861	0
92- 16:	evm.model.CTG_356.35	KZM82856	0
92- 17:	evm.model.CTG_356.36	KZM82855	0
## Alignment 93: score=447.0 e_value=8.4e-22 N=11 co1&dc9 minus
93- 0:	evm.model.CTG_185.214	KZM83217	0
93- 1:	evm.model.CTG_185.209	KZM83215	2e-178
93- 2:	evm.model.CTG_185.181	KZM83211	0
93- 3:	evm.model.CTG_185.155	KZM83208	0
93- 4:	evm.model.CTG_185.115	KZM83204	3e-31
93- 5:	evm.model.CTG_185.83	KZM83201	3e-96
93- 6:	evm.model.CTG_185.57	KZM83196	0
93- 7:	evm.model.CTG_1236.1	KZM83194	3e-126
93- 8:	evm.model.CTG_1236.21	KZM83191	0
93- 9:	evm.model.CTG_1236.51	KZM83190	0
93- 10:	evm.model.CTG_315.17	KZM83189	0
## Alignment 94: score=445.0 e_value=3.1e-23 N=10 co1&dc9 minus
94- 0:	evm.model.CTG_1844.68	KZM83293	6e-176
94- 1:	evm.model.CTG_1844.110	KZM83292	1e-110
94- 2:	evm.model.CTG_1844.121	KZM83291	0
94- 3:	evm.model.CTG_229.6	KZM83289	3e-13
94- 4:	evm.model.CTG_229.7	KZM83288	0
94- 5:	evm.model.CTG_229.9	KZM83287	3e-51
94- 6:	evm.model.CTG_229.10	KZM83285	3e-127
94- 7:	evm.model.CTG_229.11	KZM83280	1e-50
94- 8:	evm.model.CTG_229.15	KZM83276	1e-31
94- 9:	evm.model.CTG_229.27	KZM83275	5e-12
## Alignment 95: score=335.0 e_value=1.6e-14 N=8 co1&dc9 minus
95- 0:	evm.model.CTG_1283.13	KZM83324	0
95- 1:	evm.model.CTG_1283.37	KZM83323	1e-123
95- 2:	evm.model.CTG_1283.45	KZM83320	9e-07
95- 3:	evm.model.CTG_1283.47	KZM83319	0
95- 4:	evm.model.CTG_1283.93	KZM83312	0
95- 5:	evm.model.CTG_1283.114	KZM83310	2e-129
95- 6:	evm.model.CTG_1844.3	KZM83304	1e-44
95- 7:	evm.model.CTG_1844.11	KZM83298	8e-47
## Alignment 96: score=309.0 e_value=2.3e-14 N=8 co1&dc9 minus
96- 0:	evm.model.CTG_642.92	KZM83167	5e-54
96- 1:	evm.model.CTG_642.50	KZM83146	8e-52
96- 2:	evm.model.CTG_788.2	KZM83135	0
96- 3:	evm.model.CTG_690.81	KZM83117	0
96- 4:	evm.model.CTG_690.85	KZM83108	1e-157
96- 5:	evm.model.CTG_690.121	KZM83093	6e-52
96- 6:	evm.model.CTG_1105.17	KZM83075	1e-129
96- 7:	evm.model.CTG_1105.14.2	KZM83072	9e-159
## Alignment 97: score=290.0 e_value=1.3e-08 N=6 co1&dc9 minus
97- 0:	evm.model.CTG_1402.104	KZM83263	0
97- 1:	evm.model.CTG_1402.105	KZM83262	0
97- 2:	evm.model.CTG_1402.108	KZM83261	3e-150
97- 3:	evm.model.CTG_1402.111	KZM83260	0
97- 4:	evm.model.CTG_1402.120	KZM83258	3e-146
97- 5:	evm.model.CTG_1402.122	KZM83257	0
## Alignment 98: score=1007.0 e_value=7.3e-68 N=23 co2&dc1 plus
98- 0:	evm.model.CTG_399.37	KZN12071	8e-72
98- 1:	evm.model.CTG_399.21	KZN12077	0
98- 2:	evm.model.CTG_399.15	KZN12078	1e-23
98- 3:	evm.model.CTG_155.396	KZN12081	4e-05
98- 4:	evm.model.CTG_155.360	KZN12085	7e-37
98- 5:	evm.model.CTG_155.319	KZN12086	1e-64
98- 6:	evm.model.CTG_155.313	KZN12087	6e-89
98- 7:	evm.model.CTG_155.274	KZN12088	0
98- 8:	evm.model.CTG_155.271	KZN12091	3e-173
98- 9:	evm.model.CTG_155.269	KZN12092	0
98- 10:	evm.model.CTG_155.266	KZN12093	2e-29
98- 11:	evm.model.CTG_155.256	KZN12096	7e-167
98- 12:	evm.model.CTG_155.238	KZN12099	0
98- 13:	evm.model.CTG_155.232	KZN12100	9e-75
98- 14:	evm.model.CTG_155.226	KZN12102	1e-70
98- 15:	evm.model.CTG_155.217.1	KZN12106	0
98- 16:	evm.model.CTG_155.195	KZN12109	0
98- 17:	evm.model.CTG_155.178	KZN12111	2e-45
98- 18:	evm.model.CTG_155.172	KZN12113	1e-25
98- 19:	evm.model.CTG_155.169	KZN12114	2e-65
98- 20:	evm.model.CTG_155.168	KZN12115	0
98- 21:	evm.model.CTG_155.154	KZN12117	1e-66
98- 22:	evm.model.CTG_155.103	KZN12119	0
## Alignment 99: score=858.0 e_value=4.9e-57 N=19 co2&dc1 plus
99- 0:	evm.model.CTG_285.249	KZN11964	6e-119
99- 1:	evm.model.CTG_285.275	KZN11971	3e-169
99- 2:	evm.model.CTG_285.276	KZN11976	0
99- 3:	evm.model.CTG_285.287	KZN11980	0
99- 4:	evm.model.CTG_285.295	KZN11982	5e-95
99- 5:	evm.model.CTG_285.296	KZN11988	0
99- 6:	evm.model.CTG_285.306	KZN11990	0
99- 7:	evm.model.CTG_285.316	KZN11991	0
99- 8:	evm.model.CTG_285.319	KZN11992	2e-80
99- 9:	evm.model.CTG_285.320	KZN11994	1e-102
99- 10:	evm.model.CTG_285.321	KZN11995	5e-127
99- 11:	evm.model.CTG_285.343	KZN12010	6e-100
99- 12:	evm.model.CTG_285.347	KZN12012	1e-55
99- 13:	evm.model.CTG_285.350	KZN12015	0
99- 14:	evm.model.CTG_285.354.1	KZN12016	4e-176
99- 15:	evm.model.CTG_285.361	KZN12020	4e-138
99- 16:	evm.model.CTG_285.363	KZN12021	0
99- 17:	evm.model.CTG_285.364	KZN12022	5e-94
99- 18:	evm.model.CTG_285.391	KZN12037	0
## Alignment 100: score=675.0 e_value=6.8e-38 N=15 co2&dc1 plus
100- 0:	evm.model.CTG_880.57	KZN07855	8e-31
100- 1:	evm.model.CTG_880.76	KZN07856	4e-125
100- 2:	evm.model.CTG_880.78	KZN07858	0
100- 3:	evm.model.CTG_880.103	KZN07863	5e-119
100- 4:	evm.model.CTG_399.157	KZN07865	4e-15
100- 5:	evm.model.CTG_399.146	KZN07868	2e-54
100- 6:	evm.model.CTG_399.129	KZN07869	0
100- 7:	evm.model.CTG_399.105	KZN07877	2e-85
100- 8:	evm.model.CTG_399.102	KZN07878	0
100- 9:	evm.model.CTG_399.93	KZN07879	3e-36
100- 10:	evm.model.CTG_399.91	KZN07881	0
100- 11:	evm.model.CTG_399.85	KZN07882	2e-169
100- 12:	evm.model.CTG_399.76	KZN07883	0
100- 13:	evm.model.CTG_399.75	KZN07887	2e-62
100- 14:	evm.model.CTG_399.57	KZN07900	0
## Alignment 101: score=557.0 e_value=6.6e-34 N=13 co2&dc1 plus
101- 0:	evm.model.CTG_741.244	KZN11863	0
101- 1:	evm.model.CTG_741.264	KZN11879	0
101- 2:	evm.model.CTG_1519.303	KZN11884	2e-128
101- 3:	evm.model.CTG_1519.265	KZN11885	0
101- 4:	evm.model.CTG_1519.257	KZN11886	0
101- 5:	evm.model.CTG_1519.255	KZN11887	0
101- 6:	evm.model.CTG_1519.240	KZN11888	3e-10
101- 7:	evm.model.CTG_1519.238	KZN11890	0
101- 8:	evm.model.CTG_1519.225	KZN11891	0
101- 9:	evm.model.CTG_1519.208	KZN11907	1e-114
101- 10:	evm.model.CTG_1519.207	KZN11908	1e-59
101- 11:	evm.model.CTG_1519.203	KZN11918	3e-62
101- 12:	evm.model.CTG_1519.191	KZN11926	2e-43
## Alignment 102: score=546.0 e_value=1.1e-32 N=13 co2&dc1 plus
102- 0:	evm.model.CTG_741.6.1	KZN11344	1e-73
102- 1:	evm.model.CTG_741.10	KZN11345	0
102- 2:	evm.model.CTG_741.11	KZN11349	8e-56
102- 3:	evm.model.CTG_741.13	KZN11350	1e-88
102- 4:	evm.model.CTG_741.36	KZN11359	4e-06
102- 5:	evm.model.CTG_741.70	KZN11377	2e-146
102- 6:	evm.model.CTG_741.107	KZN11389	3e-74
102- 7:	evm.model.CTG_741.111	KZN11392	3e-15
102- 8:	evm.model.CTG_741.132	KZN11398	2e-31
102- 9:	evm.model.CTG_741.143.6	KZN11400	2e-15
102- 10:	evm.model.CTG_741.172	KZN11415	2e-08
102- 11:	evm.model.CTG_741.173	KZN11417	2e-97
102- 12:	evm.model.CTG_741.190	KZN11421	4e-64
## Alignment 103: score=537.0 e_value=7e-31 N=13 co2&dc1 plus
103- 0:	evm.model.CTG_1588.127	KZN11493	5e-119
103- 1:	evm.model.CTG_1588.133	KZN11495	8e-86
103- 2:	evm.model.CTG_223.713	KZN11507	8e-153
103- 3:	evm.model.CTG_223.707	KZN11509	9e-130
103- 4:	evm.model.CTG_223.706	KZN11510	5e-76
103- 5:	evm.model.CTG_223.700	KZN11512	8e-46
103- 6:	evm.model.CTG_223.675	KZN11519	6e-36
103- 7:	evm.model.CTG_223.657	KZN11535	3e-130
103- 8:	evm.model.CTG_223.646	KZN11542	0
103- 9:	evm.model.CTG_223.635	KZN11546	1e-143
103- 10:	evm.model.CTG_223.598	KZN11560	4e-20
103- 11:	evm.model.CTG_223.594	KZN11561	0
103- 12:	evm.model.CTG_223.579	KZN11572	3e-50
## Alignment 104: score=471.0 e_value=1.6e-20 N=10 co2&dc1 plus
104- 0:	evm.model.CTG_223.68	KZN11716	0
104- 1:	evm.model.CTG_223.62	KZN11721	0
104- 2:	evm.model.CTG_223.60	KZN11723	2e-20
104- 3:	evm.model.CTG_223.55	KZN11725	0
104- 4:	evm.model.CTG_223.49	KZN11726	5e-146
104- 5:	evm.model.CTG_223.41	KZN11732	4e-35
104- 6:	evm.model.CTG_223.36	KZN11734	1e-138
104- 7:	evm.model.CTG_223.27	KZN11737	0
104- 8:	evm.model.CTG_223.24	KZN11740	0.0001
104- 9:	evm.model.CTG_223.22	KZN11741	0
## Alignment 105: score=360.0 e_value=1.2e-16 N=9 co2&dc1 plus
105- 0:	evm.model.CTG_849.45	KZN11350	8e-82
105- 1:	evm.model.CTG_849.60	KZN11359	1e-06
105- 2:	evm.model.CTG_849.80	KZN11377	1e-145
105- 3:	evm.model.CTG_1588.22	KZN11395	1e-62
105- 4:	evm.model.CTG_1588.37	KZN11412	3e-63
105- 5:	evm.model.CTG_1588.55	KZN11419	1e-77
105- 6:	evm.model.CTG_1588.71	KZN11421	6e-61
105- 7:	evm.model.CTG_1588.74	KZN11423	0
105- 8:	evm.model.CTG_1588.85	KZN11430	7e-100
## Alignment 106: score=267.0 e_value=5.5e-08 N=6 co2&dc1 plus
106- 0:	evm.model.CTG_1220.31	KZN12130	2e-169
106- 1:	evm.model.CTG_1220.38	KZN12135	9e-105
106- 2:	evm.model.CTG_1220.64	KZN12137	3e-128
106- 3:	evm.model.CTG_1220.89.1	KZN12138	0
106- 4:	evm.model.CTG_1220.106	KZN12139	0
106- 5:	evm.model.CTG_979.65	KZN12143	0
## Alignment 107: score=1942.0 e_value=2.8e-148 N=42 co2&dc1 minus
107- 0:	evm.model.CTG_1401.123	KZN10129	1e-115
107- 1:	evm.model.CTG_1401.131	KZN10128	2e-08
107- 2:	evm.model.CTG_1401.142	KZN10125	3e-125
107- 3:	evm.model.CTG_1401.145	KZN10124	3e-73
107- 4:	evm.model.CTG_1401.146	KZN10123	0
107- 5:	evm.model.CTG_1401.161	KZN10121	0
107- 6:	evm.model.CTG_1401.171	KZN10117	0
107- 7:	evm.model.CTG_1401.178	KZN10111	0
107- 8:	evm.model.CTG_1401.179_evm.model.CTG_1401.180	KZN10109	0
107- 9:	evm.model.CTG_1401.181	KZN10106	2e-57
107- 10:	evm.model.CTG_1401.188	KZN10103	0
107- 11:	evm.model.CTG_1401.190	KZN10101	0
107- 12:	evm.model.CTG_1401.194.2	KZN10100	0
107- 13:	evm.model.CTG_1401.199	KZN10097	0
107- 14:	evm.model.CTG_1401.203	KZN10092	1e-92
107- 15:	evm.model.CTG_1401.204	KZN10090	3e-28
107- 16:	evm.model.CTG_1401.209	KZN10083	0
107- 17:	evm.model.CTG_1401.212	KZN10080	0
107- 18:	evm.model.CTG_1401.214	KZN10077	0
107- 19:	evm.model.CTG_1401.232	KZN10075	0
107- 20:	evm.model.CTG_1401.240	KZN10074	0
107- 21:	evm.model.CTG_112.22	KZN10072	0
107- 22:	evm.model.CTG_112.32	KZN10070	3e-50
107- 23:	evm.model.CTG_112.33	KZN10068	1e-49
107- 24:	evm.model.CTG_112.37	KZN10067	4e-36
107- 25:	evm.model.CTG_112.39	KZN10064	0
107- 26:	evm.model.CTG_112.53	KZN10063	3e-23
107- 27:	evm.model.CTG_112.62	KZN10059	0
107- 28:	evm.model.CTG_112.63	KZN10055	0
107- 29:	evm.model.CTG_112.73	KZN10053	0
107- 30:	evm.model.CTG_112.82	KZN10051	2e-129
107- 31:	evm.model.CTG_112.89	KZN10050	2e-97
107- 32:	evm.model.CTG_112.90	KZN10047	5e-80
107- 33:	evm.model.CTG_112.102	KZN10044	0
107- 34:	evm.model.CTG_927.3	KZN10041	0
107- 35:	evm.model.CTG_927.30	KZN10039	0
107- 36:	evm.model.CTG_927.37	KZN10036	0
107- 37:	evm.model.CTG_927.43	KZN10035	2e-83
107- 38:	evm.model.CTG_927.57	KZN10034	0
107- 39:	evm.model.CTG_927.58	KZN10033	3e-165
107- 40:	evm.model.CTG_927.65	KZN10031	4e-124
107- 41:	evm.model.CTG_927.69	KZN10026	2e-78
## Alignment 108: score=965.0 e_value=9.6e-64 N=21 co2&dc1 minus
108- 0:	evm.model.CTG_285.250	KZN07957	8e-72
108- 1:	evm.model.CTG_285.267	KZN07955	1e-168
108- 2:	evm.model.CTG_285.275	KZN07950	1e-168
108- 3:	evm.model.CTG_285.276	KZN07947	0
108- 4:	evm.model.CTG_285.277	KZN07946	0
108- 5:	evm.model.CTG_285.283	KZN07945	3e-87
108- 6:	evm.model.CTG_285.287	KZN07943	0
108- 7:	evm.model.CTG_285.297	KZN07937	0
108- 8:	evm.model.CTG_285.299	KZN07935	0
108- 9:	evm.model.CTG_285.303	KZN07934	0
108- 10:	evm.model.CTG_285.304	KZN07933	0
108- 11:	evm.model.CTG_285.311	KZN07932	2e-64
108- 12:	evm.model.CTG_285.312	KZN07931	0
108- 13:	evm.model.CTG_285.313	KZN07930	4e-53
108- 14:	evm.model.CTG_285.319	KZN07929	2e-83
108- 15:	evm.model.CTG_285.321	KZN07928	2e-132
108- 16:	evm.model.CTG_285.347	KZN07923	1e-104
108- 17:	evm.model.CTG_285.359	KZN07922	0
108- 18:	evm.model.CTG_285.361	KZN07921	1e-138
108- 19:	evm.model.CTG_285.364	KZN07920	1e-94
108- 20:	evm.model.CTG_285.394	KZN07900	3e-88
## Alignment 109: score=820.0 e_value=5.5e-49 N=18 co2&dc1 minus
109- 0:	evm.model.CTG_880.54	KZN12074	8e-126
109- 1:	evm.model.CTG_880.72	KZN12064	0
109- 2:	evm.model.CTG_880.82	KZN12063	1e-58
109- 3:	evm.model.CTG_880.84	KZN12062	5e-52
109- 4:	evm.model.CTG_880.105	KZN12060	0.004
109- 5:	evm.model.CTG_399.153.4	KZN12058	3e-70
109- 6:	evm.model.CTG_399.141.3	KZN12056	0
109- 7:	evm.model.CTG_399.137	KZN12054	0
109- 8:	evm.model.CTG_399.130	KZN12053	0
109- 9:	evm.model.CTG_399.119	KZN12049	4e-14
109- 10:	evm.model.CTG_399.116	KZN12048	0.3
109- 11:	evm.model.CTG_399.111	KZN12047	0
109- 12:	evm.model.CTG_399.107	KZN12044	9e-67
109- 13:	evm.model.CTG_399.102	KZN12043	0
109- 14:	evm.model.CTG_399.86.3	KZN12040	0
109- 15:	evm.model.CTG_399.64	KZN12038	0
109- 16:	evm.model.CTG_399.57	KZN12037	0
109- 17:	evm.model.CTG_399.43	KZN12035	3e-115
## Alignment 110: score=653.0 e_value=3.5e-35 N=14 co2&dc1 minus
110- 0:	evm.model.CTG_223.70	KZN08183	5e-123
110- 1:	evm.model.CTG_223.69	KZN08179	0
110- 2:	evm.model.CTG_223.68	KZN08178	2e-10
110- 3:	evm.model.CTG_223.63	KZN08176	2e-156
110- 4:	evm.model.CTG_223.61	KZN08159	2e-96
110- 5:	evm.model.CTG_223.60	KZN08158	1e-20
110- 6:	evm.model.CTG_223.55	KZN08155	0
110- 7:	evm.model.CTG_223.49	KZN08154	2e-86
110- 8:	evm.model.CTG_223.44	KZN08152	0
110- 9:	evm.model.CTG_223.43	KZN08149	3e-179
110- 10:	evm.model.CTG_223.41	KZN08144	4e-38
110- 11:	evm.model.CTG_223.30	KZN08140	4e-58
110- 12:	evm.model.CTG_223.25.6	KZN08139	2e-48
110- 13:	evm.model.CTG_223.24	KZN08138	0
## Alignment 111: score=561.0 e_value=9.7e-34 N=13 co2&dc1 minus
111- 0:	evm.model.CTG_741.259	KZN08053	0.03
111- 1:	evm.model.CTG_741.264	KZN08045	0
111- 2:	evm.model.CTG_1519.265	KZN08043	0
111- 3:	evm.model.CTG_1519.257	KZN08037	0
111- 4:	evm.model.CTG_1519.247	KZN08036	2e-137
111- 5:	evm.model.CTG_1519.239	KZN08032	2e-118
111- 6:	evm.model.CTG_1519.226	KZN08026	1e-92
111- 7:	evm.model.CTG_1519.208	KZN08006	3e-125
111- 8:	evm.model.CTG_1519.207	KZN08004	5e-62
111- 9:	evm.model.CTG_1519.206.1	KZN08003	1e-76
111- 10:	evm.model.CTG_1519.189.2	KZN08001	1e-119
111- 11:	evm.model.CTG_1519.188	KZN08000	0
111- 12:	evm.model.CTG_1519.185	KZN07999	1e-38
## Alignment 112: score=338.0 e_value=8.3e-13 N=7 co2&dc1 minus
112- 0:	evm.model.CTG_285.440	KZN08336	0
112- 1:	evm.model.CTG_285.441	KZN08335	8e-148
112- 2:	evm.model.CTG_285.444	KZN08334	0
112- 3:	evm.model.CTG_285.445	KZN08333	0
112- 4:	evm.model.CTG_285.447	KZN08330	2e-31
112- 5:	evm.model.CTG_285.449	KZN08322	2e-59
112- 6:	evm.model.CTG_285.452	KZN08318	0
## Alignment 113: score=295.0 e_value=1.5e-11 N=7 co2&dc1 minus
113- 0:	evm.model.CTG_1453.148	KZN11350	2e-86
113- 1:	evm.model.CTG_1453.137	KZN11333	1e-27
113- 2:	evm.model.CTG_1453.135	KZN11332	0.008
113- 3:	evm.model.CTG_1453.127	KZN11323	4e-130
113- 4:	evm.model.CTG_1453.117	KZN11313	3e-98
113- 5:	evm.model.CTG_1453.101	KZN11299	1e-106
113- 6:	evm.model.CTG_1453.91	KZN11291	1e-114
## Alignment 114: score=289.0 e_value=4.9e-12 N=7 co2&dc1 minus
114- 0:	evm.model.CTG_1453.301	KZN11421	4e-58
114- 1:	evm.model.CTG_1453.284	KZN11419	3e-84
114- 2:	evm.model.CTG_1453.278	KZN11412	9e-65
114- 3:	evm.model.CTG_1453.275	KZN11411	1e-20
114- 4:	evm.model.CTG_1453.265	KZN11397	6e-29
114- 5:	evm.model.CTG_1453.245	KZN11377	1e-120
114- 6:	evm.model.CTG_1453.225	KZN11370	1e-77
## Alignment 115: score=282.0 e_value=7e-09 N=6 co2&dc1 minus
115- 0:	evm.model.CTG_223.68	KZN11071	0
115- 1:	evm.model.CTG_223.65	KZN11070	0
115- 2:	evm.model.CTG_223.63	KZN11065	4e-171
115- 3:	evm.model.CTG_223.62	KZN11062	0
115- 4:	evm.model.CTG_223.54	KZN11061	4e-52
115- 5:	evm.model.CTG_223.45	KZN11059	2e-176
## Alignment 116: score=268.0 e_value=1.5e-08 N=6 co2&dc1 minus
116- 0:	evm.model.CTG_945.14	KZN10207	0
116- 1:	evm.model.CTG_945.19	KZN10184	3e-123
116- 2:	evm.model.CTG_945.21	KZN10183	0
116- 3:	evm.model.CTG_945.27	KZN10178	7e-62
116- 4:	evm.model.CTG_945.34	KZN10175	3e-67
116- 5:	evm.model.CTG_945.42	KZN10170	4e-178
## Alignment 117: score=258.0 e_value=8.3e-10 N=6 co2&dc1 minus
117- 0:	evm.model.CTG_155.402	KZN07870	2
117- 1:	evm.model.CTG_155.360	KZN07852	8e-29
117- 2:	evm.model.CTG_155.345	KZN07851	2e-147
117- 3:	evm.model.CTG_155.344	KZN07848	5e-159
117- 4:	evm.model.CTG_155.319	KZN07844	1e-58
117- 5:	evm.model.CTG_155.274	KZN07842	7e-166
## Alignment 118: score=2469.0 e_value=5.7e-223 N=55 co2&dc2 plus
118- 0:	evm.model.CTG_1504.287	KZN05063	0
118- 1:	evm.model.CTG_1504.286	KZN05064	5e-176
118- 2:	evm.model.CTG_1504.263	KZN05080	2e-32
118- 3:	evm.model.CTG_1504.261	KZN05081	7e-47
118- 4:	evm.model.CTG_1504.260	KZN05082	1e-102
118- 5:	evm.model.CTG_1504.258	KZN05084	3e-128
118- 6:	evm.model.CTG_1504.251	KZN05092	5e-45
118- 7:	evm.model.CTG_1504.250	KZN05093	9e-26
118- 8:	evm.model.CTG_1504.238	KZN05097	7e-172
118- 9:	evm.model.CTG_1504.237	KZN05099	1e-134
118- 10:	evm.model.CTG_1504.236	KZN05100	4e-159
118- 11:	evm.model.CTG_1504.233	KZN05102	6e-23
118- 12:	evm.model.CTG_1504.230	KZN05104	0
118- 13:	evm.model.CTG_1504.229	KZN05105	1e-18
118- 14:	evm.model.CTG_1504.224	KZN05113	9e-74
118- 15:	evm.model.CTG_1504.223	KZN05115	0
118- 16:	evm.model.CTG_1504.200.1	KZN05116	5e-172
118- 17:	evm.model.CTG_1504.195	KZN05124	2e-65
118- 18:	evm.model.CTG_1504.192	KZN05125	5e-106
118- 19:	evm.model.CTG_1504.163	KZN05128	3e-76
118- 20:	evm.model.CTG_1504.162	KZN05129	7e-85
118- 21:	evm.model.CTG_1504.161	KZN05130	6e-173
118- 22:	evm.model.CTG_1504.160	KZN05133	6e-68
118- 23:	evm.model.CTG_1504.136	KZN05135	1e-16
118- 24:	evm.model.CTG_1504.135	KZN05136	2e-166
118- 25:	evm.model.CTG_1504.121	KZN05137	3e-18
118- 26:	evm.model.CTG_1504.120	KZN05138	9e-83
118- 27:	evm.model.CTG_1504.98	KZN05143	5e-49
118- 28:	evm.model.CTG_1504.54	KZN05163	3e-82
118- 29:	evm.model.CTG_1504.40	KZN05165	7e-135
118- 30:	evm.model.CTG_1504.35	KZN05166	4e-122
118- 31:	evm.model.CTG_1504.27	KZN05167	1e-64
118- 32:	evm.model.CTG_1504.21	KZN05168	2e-83
118- 33:	evm.model.CTG_1504.7	KZN05174	0
118- 34:	evm.model.CTG_1504.1	KZN05176	0
118- 35:	evm.model.CTG_189.80	KZN05178	0
118- 36:	evm.model.CTG_189.59	KZN05181	0
118- 37:	evm.model.CTG_189.53.1	KZN05182	1e-49
118- 38:	evm.model.CTG_189.35	KZN05183	0
118- 39:	evm.model.CTG_1277.4	KZN05187	2e-05
118- 40:	evm.model.CTG_672.10	KZN05188	5e-06
118- 41:	evm.model.CTG_672.27	KZN05192	3e-166
118- 42:	evm.model.CTG_1401.6.1	KZN05194	0
118- 43:	evm.model.CTG_1401.15	KZN05198	7e-66
118- 44:	evm.model.CTG_1401.18	KZN05201	0
118- 45:	evm.model.CTG_1401.30	KZN05202	2e-135
118- 46:	evm.model.CTG_1401.38.1	KZN05212	4e-54
118- 47:	evm.model.CTG_1401.39	KZN05213	0
118- 48:	evm.model.CTG_1401.57	KZN05217	1e-92
118- 49:	evm.model.CTG_1401.66	KZN05219	4e-133
118- 50:	evm.model.CTG_1401.68	KZN05220	0
118- 51:	evm.model.CTG_1401.72	KZN05222	0
118- 52:	evm.model.CTG_1401.74	KZN05223	0
118- 53:	evm.model.CTG_1401.76	KZN05224	1e-18
118- 54:	evm.model.CTG_1401.81	KZN05225	0
## Alignment 119: score=1465.0 e_value=2.7e-105 N=32 co2&dc2 plus
119- 0:	evm.model.CTG_285.242	KZN07523	0
119- 1:	evm.model.CTG_285.244	KZN07524	0
119- 2:	evm.model.CTG_285.246	KZN07525	0
119- 3:	evm.model.CTG_285.249	KZN07527	6e-83
119- 4:	evm.model.CTG_285.250	KZN07528	4e-79
119- 5:	evm.model.CTG_285.251	KZN07530	0
119- 6:	evm.model.CTG_285.253	KZN07531	3e-97
119- 7:	evm.model.CTG_285.254	KZN07532	4e-34
119- 8:	evm.model.CTG_285.263	KZN07533	0
119- 9:	evm.model.CTG_285.265	KZN07534	4e-142
119- 10:	evm.model.CTG_285.267	KZN07537	0
119- 11:	evm.model.CTG_285.274.4	KZN07539	0
119- 12:	evm.model.CTG_285.275	KZN07551	6e-167
119- 13:	evm.model.CTG_285.288	KZN07563	0
119- 14:	evm.model.CTG_285.295	KZN07565	6e-111
119- 15:	evm.model.CTG_285.304	KZN07568	0
119- 16:	evm.model.CTG_285.311	KZN07569	2e-57
119- 17:	evm.model.CTG_285.326	KZN07574	5e-22
119- 18:	evm.model.CTG_285.340	KZN07578	0
119- 19:	evm.model.CTG_285.350	KZN07580	0
119- 20:	evm.model.CTG_285.359	KZN07582	0
119- 21:	evm.model.CTG_285.363	KZN07585	0
119- 22:	evm.model.CTG_285.372	KZN07589	0
119- 23:	evm.model.CTG_285.373	KZN07590	0
119- 24:	evm.model.CTG_285.374	KZN07592	4e-91
119- 25:	evm.model.CTG_285.384	KZN07595	2e-98
119- 26:	evm.model.CTG_285.415	KZN07599	2e-44
119- 27:	evm.model.CTG_285.416	KZN07601	3e-29
119- 28:	evm.model.CTG_285.428	KZN07603	8e-47
119- 29:	evm.model.CTG_285.448	KZN07606	6e-29
119- 30:	evm.model.CTG_285.451	KZN07608	2e-105
119- 31:	evm.model.CTG_285.452	KZN07609	0
## Alignment 120: score=1353.0 e_value=2.1e-91 N=29 co2&dc2 plus
120- 0:	evm.model.CTG_285.274.4	KZN05897	0
120- 1:	evm.model.CTG_285.279.5	KZN05903	0
120- 2:	evm.model.CTG_285.291.1	KZN05906	0
120- 3:	evm.model.CTG_285.295	KZN05907	2e-116
120- 4:	evm.model.CTG_285.311	KZN05909	2e-53
120- 5:	evm.model.CTG_285.312	KZN05911	0
120- 6:	evm.model.CTG_285.321	KZN05913	4e-117
120- 7:	evm.model.CTG_285.327_evm.model.CTG_285.328	KZN05916	2e-162
120- 8:	evm.model.CTG_285.348	KZN05919	0
120- 9:	evm.model.CTG_285.350	KZN05920	0
120- 10:	evm.model.CTG_285.354.1	KZN05921	4e-171
120- 11:	evm.model.CTG_285.361	KZN05922	1e-154
120- 12:	evm.model.CTG_285.364	KZN05923	9e-117
120- 13:	evm.model.CTG_285.365	KZN05924	3e-58
120- 14:	evm.model.CTG_285.368	KZN05925	9e-89
120- 15:	evm.model.CTG_285.369	KZN05927	3e-46
120- 16:	evm.model.CTG_285.372	KZN05928	0
120- 17:	evm.model.CTG_285.373	KZN05929	0
120- 18:	evm.model.CTG_285.374	KZN05930	3e-94
120- 19:	evm.model.CTG_285.382	KZN05931	0
120- 20:	evm.model.CTG_285.386	KZN05934	0
120- 21:	evm.model.CTG_285.391	KZN05937	0
120- 22:	evm.model.CTG_285.396	KZN05942	1e-147
120- 23:	evm.model.CTG_285.411	KZN05944	3e-144
120- 24:	evm.model.CTG_285.441	KZN05952	8e-101
120- 25:	evm.model.CTG_285.444	KZN05953	0
120- 26:	evm.model.CTG_285.445	KZN05954	0
120- 27:	evm.model.CTG_285.447	KZN05956	3e-115
120- 28:	evm.model.CTG_285.452	KZN05958	0
## Alignment 121: score=887.0 e_value=2.7e-59 N=19 co2&dc2 plus
121- 0:	evm.model.CTG_59.9	KZN06547	0
121- 1:	evm.model.CTG_1504.286	KZN06561	1e-88
121- 2:	evm.model.CTG_1504.276	KZN06569	0
121- 3:	evm.model.CTG_1504.275	KZN06570	0
121- 4:	evm.model.CTG_1504.268	KZN06571	4e-53
121- 5:	evm.model.CTG_1504.266	KZN06572	3e-62
121- 6:	evm.model.CTG_1504.261	KZN06573	8e-23
121- 7:	evm.model.CTG_1504.260	KZN06574	2e-103
121- 8:	evm.model.CTG_1504.257	KZN06576	1e-34
121- 9:	evm.model.CTG_1504.254	KZN06579	1e-66
121- 10:	evm.model.CTG_1504.243.1	KZN06585	1e-104
121- 11:	evm.model.CTG_1504.241	KZN06586	0
121- 12:	evm.model.CTG_1504.239	KZN06587	0
121- 13:	evm.model.CTG_1504.238	KZN06589	3e-167
121- 14:	evm.model.CTG_1504.237	KZN06590	4e-141
121- 15:	evm.model.CTG_1504.233	KZN06591	8e-27
121- 16:	evm.model.CTG_1504.230	KZN06592	0
121- 17:	evm.model.CTG_1504.225	KZN06596	1e-85
121- 18:	evm.model.CTG_1504.196	KZN06601	0
## Alignment 122: score=882.0 e_value=5.6e-55 N=19 co2&dc2 plus
122- 0:	evm.model.CTG_223.192	KZN05671	5e-95
122- 1:	evm.model.CTG_223.180	KZN05691	1e-173
122- 2:	evm.model.CTG_223.165	KZN05697	6e-71
122- 3:	evm.model.CTG_223.162	KZN05700	0
122- 4:	evm.model.CTG_223.161	KZN05701	7e-78
122- 5:	evm.model.CTG_223.159.6	KZN05705	0
122- 6:	evm.model.CTG_223.155	KZN05707	0
122- 7:	evm.model.CTG_223.148	KZN05716	0
122- 8:	evm.model.CTG_223.145	KZN05719	1e-151
122- 9:	evm.model.CTG_223.143	KZN05721	2e-93
122- 10:	evm.model.CTG_223.140.1	KZN05722	8e-130
122- 11:	evm.model.CTG_223.138	KZN05725	9e-93
122- 12:	evm.model.CTG_223.135	KZN05726	3e-61
122- 13:	evm.model.CTG_223.131	KZN05728	0
122- 14:	evm.model.CTG_223.125	KZN05729	0
122- 15:	evm.model.CTG_223.112	KZN05732	0
122- 16:	evm.model.CTG_223.108	KZN05733	1e-136
122- 17:	evm.model.CTG_223.107	KZN05735	6e-95
122- 18:	evm.model.CTG_223.105	KZN05736	1e-69
## Alignment 123: score=794.0 e_value=1.9e-48 N=17 co2&dc2 plus
123- 0:	evm.model.CTG_1487.107	KZN06512	0
123- 1:	evm.model.CTG_1487.115	KZN06520	8e-24
123- 2:	evm.model.CTG_1487.116	KZN06521	4e-68
123- 3:	evm.model.CTG_1487.117	KZN06522	0
123- 4:	evm.model.CTG_1487.120	KZN06523	1e-111
123- 5:	evm.model.CTG_1487.121	KZN06524	5e-92
123- 6:	evm.model.CTG_1487.125	KZN06525	6e-150
123- 7:	evm.model.CTG_1487.126	KZN06526	5e-165
123- 8:	evm.model.CTG_1487.131	KZN06527	7e-180
123- 9:	evm.model.CTG_1487.132	KZN06529	4e-179
123- 10:	evm.model.CTG_1487.144	KZN06531	6e-76
123- 11:	evm.model.CTG_1487.161	KZN06539	7e-156
123- 12:	evm.model.CTG_1487.172	KZN06546	2e-124
123- 13:	evm.model.CTG_1487.173	KZN06547	3e-156
123- 14:	evm.model.CTG_1487.186	KZN06548	0
123- 15:	evm.model.CTG_1487.195	KZN06549	2e-56
123- 16:	evm.model.CTG_1487.210	KZN06551	4e-20
## Alignment 124: score=576.0 e_value=7.8e-26 N=12 co2&dc2 plus
124- 0:	evm.model.CTG_223.327	KZN07686	0
124- 1:	evm.model.CTG_223.323	KZN07688	0
124- 2:	evm.model.CTG_223.322	KZN07689	0
124- 3:	evm.model.CTG_223.320	KZN07690	8e-155
124- 4:	evm.model.CTG_223.316	KZN07691	0
124- 5:	evm.model.CTG_223.306	KZN07692	0
124- 6:	evm.model.CTG_223.303	KZN07695	0
124- 7:	evm.model.CTG_223.302	KZN07697	1e-19
124- 8:	evm.model.CTG_223.293	KZN07700	1e-109
124- 9:	evm.model.CTG_223.292	KZN07701	2e-101
124- 10:	evm.model.CTG_223.290	KZN07703	0
124- 11:	evm.model.CTG_223.282	KZN07704	0
## Alignment 125: score=516.0 e_value=2.4e-25 N=11 co2&dc2 plus
125- 0:	evm.model.CTG_223.316	KZN04177	0
125- 1:	evm.model.CTG_223.293	KZN04185	2e-109
125- 2:	evm.model.CTG_223.292	KZN04186	2e-79
125- 3:	evm.model.CTG_223.284	KZN04190	5e-30
125- 4:	evm.model.CTG_223.274.2	KZN04198	5e-46
125- 5:	evm.model.CTG_223.272	KZN04201	0
125- 6:	evm.model.CTG_223.267	KZN04202	1e-109
125- 7:	evm.model.CTG_223.266	KZN04203	1e-05
125- 8:	evm.model.CTG_223.264	KZN04205	0
125- 9:	evm.model.CTG_223.263	KZN04206	0
125- 10:	evm.model.CTG_223.261	KZN04207	3e-13
## Alignment 126: score=446.0 e_value=1.8e-21 N=10 co2&dc2 plus
126- 0:	evm.model.CTG_1487.115	KZN05044	8e-26
126- 1:	evm.model.CTG_1487.121	KZN05046	6e-88
126- 2:	evm.model.CTG_1487.131	KZN05047	3e-158
126- 3:	evm.model.CTG_1487.147	KZN05050	7e-63
126- 4:	evm.model.CTG_1487.148	KZN05051	6e-177
126- 5:	evm.model.CTG_1487.154.1	KZN05052	0
126- 6:	evm.model.CTG_1487.156	KZN05053	0
126- 7:	evm.model.CTG_1487.167	KZN05056	0
126- 8:	evm.model.CTG_1487.203	KZN05057	4e-156
126- 9:	evm.model.CTG_1487.204	KZN05063	4e-82
## Alignment 127: score=433.0 e_value=1.2e-19 N=10 co2&dc2 plus
127- 0:	evm.model.CTG_1588.127	KZN07243	6e-82
127- 1:	evm.model.CTG_1588.133	KZN07246	7e-82
[truncated: 17,046 more rows]

## Sheet: Data S7
Table S7. The CO2 assimilation of 84K and NAC12-OE
Genotype	Condition	CO2 assimilation (%)
WT	Control	14.81
OE-2	Control	15.64
OE-3	Control	15.85
WT	Drought_28d	3.29
OE-2	Drought_28d	7.04
OE-3	Drought_28d	7.92

## Sheet: Data S8
Table S7. Soluble sugar content in 84K and NAC12-OE lines
Genotype	Condition	Soluble sugar content (%)
WT	Control	15.64
OE-2	Control	14.86
OE-3	Control	15.21
WT	Drought_28d	26.73
OE-2	Drought_28d	38.17
OE-3	Drought_28d	42.24

## Sheet: Data S9
Table S7. Chlorophyll content in 84K and NAC12-OE lines
Genotype	Condition	Chlorophyll (mg/g)
WT	Control	2.13
OE-2	Control	2.36
OE-3	Control	1.91
WT	Drought_28d	0.49
OE-2	Drought_28d	1.44
OE-3	Drought_28d	1.23

## Sheet: Data S10
Table S7. Malondialdehyde (MDA) content in 84K and NAC12-OE lines
Genotype	Condition	Malondialdehyde (MDA) (nmol/g )
WT	Control	3.23
OE-2	Control	2.85
OE-3	Control	2.47
WT	Drought_28d	8.37
OE-2	Drought_28d	5.25
OE-3	Drought_28d	5.98

[truncated: 2 more sheets: Data S11, Data s12]
